# Supplementary material for: 1,4-Dimethyl­piperazine-1,4-diium bis­(hexa­fluoro­phosphate) dihydrate
Source: Acta Crystallogr Sect E Struct Rep Online. 2012 Apr 25;68(Pt 5):o1514. doi: 10.1107/S1600536812017229 (PMC3344619; doi:10.1107/S1600536812017229)
Supplement: Supplementary file 2 [file e-68-o1514-Isup2.hkl]

# 
# h,k,l, Fc-squared, Fo-squared, sigma(Fo-squared) and status flag 
# 
data_I
_shelx_title ' 1 in P2(1)/n' 
_shelx_refln_list_code          4 
_shelx_F_calc_maximum      124.39 
_exptl_crystal_F_000       448.00 
_reflns_d_resolution_high  0.7701 
 
loop_ 
 _symmetry_equiv_pos_as_xyz 
 'x, y, z' 
 '-x+1/2, y+1/2, -z+1/2' 
 '-x, -y, -z' 
 'x-1/2, -y-1/2, z-1/2' 
 
_cell_length_a     8.1382 
_cell_length_b     6.3666 
_cell_length_c    15.7576 
_cell_angle_alpha  90.000 
_cell_angle_beta   99.552 
_cell_angle_gamma  90.000 
 
_shelx_F_squared_multiplier     1.000 
 
loop_ 
 _refln_index_h 
 _refln_index_k 
 _refln_index_l 
 _refln_F_squared_calc 
 _refln_F_squared_meas 
 _refln_F_squared_sigma 
 _refln_observed_status 
   2   0   0     7702.89     7070.89     95.05 o 
   4   0   0      129.15      118.00     10.23 o 
   6   0   0       76.57       61.29      8.87 o 
   8   0   0        6.06       29.25     13.24 o 
  10   0   0       79.17       68.30     29.48 o 
   1   1   0    15473.41    12797.47    124.51 o 
   2   1   0     1069.14     1029.74     16.30 o 
   3   1   0      481.23      498.02     22.00 o 
   4   1   0        2.63        5.52      3.91 o 
   5   1   0       28.92       48.68      5.43 o 
   6   1   0      299.08      308.73     13.30 o 
   7   1   0       20.57       21.07      6.59 o 
   8   1   0        0.20        3.63      8.47 o 
   9   1   0       11.94       47.22     20.83 o 
  10   1   0        0.66       19.99     12.32 o 
   0   2   0     1503.53     1395.18     63.06 o 
   1   2   0        1.25        6.19      2.82 o 
   2   2   0      492.84      556.04      9.68 o 
   3   2   0      933.57     1033.06     18.15 o 
   4   2   0     1049.81     1104.98     32.94 o 
   5   2   0        8.30       10.78      3.85 o 
   6   2   0        0.78       -3.17      4.06 o 
   7   2   0       54.94       48.57      9.77 o 
   8   2   0        4.18        9.33      6.23 o 
   9   2   0       12.38       12.88     13.43 o 
  10   2   0       16.15       17.22     11.92 o 
   1   3   0      443.44      452.31     15.72 o 
   2   3   0      428.32      383.37      9.03 o 
   3   3   0      232.63      253.16      7.53 o 
   4   3   0       21.54       38.78      4.45 o 
   5   3   0      129.28      146.91     14.36 o 
   6   3   0      372.80      378.07     17.74 o 
   7   3   0        0.08       -0.25      5.30 o 
   8   3   0       14.50       13.05      9.41 o 
   9   3   0        0.07       19.36     11.03 o 
   0   4   0     1593.86     1612.04    154.92 o 
   1   4   0      406.47      404.76     16.78 o 
   2   4   0      208.54      183.98      6.89 o 
   3   4   0      552.14      516.71     19.82 o 
   4   4   0      247.51      251.09      9.81 o 
   5   4   0      564.77      599.04     30.99 o 
   6   4   0       28.90       68.36      7.96 o 
   7   4   0      103.49      103.31     21.07 o 
   8   4   0       39.30       65.48     11.16 o 
   9   4   0        1.18      -12.10     12.10 o 
   1   5   0      315.11      323.78     11.50 o 
   2   5   0        0.06       -1.38      3.05 o 
   3   5   0       66.20       73.16      7.18 o 
   4   5   0       40.92       36.09      5.74 o 
   5   5   0        1.14       -3.77      6.81 o 
   6   5   0       32.66       53.21     10.39 o 
   7   5   0       17.80       23.02     10.44 o 
   8   5   0       14.82       26.30     17.82 o 
   0   6   0        0.02       -0.94      4.73 o 
   1   6   0        0.30        0.89      6.72 o 
   2   6   0        3.70        7.49      5.14 o 
   3   6   0        0.05        6.24      5.34 o 
   4   6   0        0.01        4.97      5.43 o 
   5   6   0       26.75       38.64     10.88 o 
   6   6   0        1.13        5.72      8.89 o 
   7   6   0        3.43        5.21     10.05 o 
   1   7   0      108.97      115.36     13.98 o 
   2   7   0       27.29       17.38      8.89 o 
   3   7   0       16.06       22.53      8.69 o 
   4   7   0        0.74       14.87     10.41 o 
   5   7   0        1.04      -11.84     11.84 o 
   0   8   0       58.67       37.50     21.40 o 
   1   8   0       35.19       12.82     10.53 o 
   2   8   0       50.81       42.01     14.04 o 
  -9   0   1       15.59       35.86     16.12 o 
  -7   0   1      968.77      939.09     57.83 o 
  -5   0   1      334.68      274.79     23.56 o 
  -3   0   1       48.43       66.91      7.12 o 
   1   0   1     1258.69     1420.72     26.65 o 
   3   0   1     1457.05     1352.82     29.74 o 
   5   0   1     2369.28     2004.66    160.62 o 
   7   0   1       11.07       18.00     19.23 o 
   9   0   1        0.74       14.35     12.89 o 
 -10   1   1        7.28       16.49     10.87 o 
  -9   1   1        0.35       -0.18     11.03 o 
  -8   1   1       83.89       73.71     10.98 o 
  -7   1   1        0.36        2.93      4.83 o 
  -6   1   1     1179.63     1127.69     50.33 o 
  -5   1   1      135.28      150.78      6.98 o 
  -4   1   1       58.56       76.02      6.80 o 
  -3   1   1      522.13      577.54     17.32 o 
  -2   1   1       49.65       53.22      5.03 o 
  -1   1   1     2323.46     2530.86     22.30 o 
   0   1   1       62.37       88.26      2.79 o 
   1   1   1      679.19      710.25     23.52 o 
   2   1   1     3417.73     3381.39     45.75 o 
   3   1   1     1248.62     1288.33     20.11 o 
   4   1   1     1804.30     1792.18     31.48 o 
   5   1   1       43.75       56.56      4.74 o 
   6   1   1      203.49      188.07      9.66 o 
   7   1   1       50.06       52.75      7.28 o 
   8   1   1       31.47       59.68     12.40 o 
   9   1   1        0.15        5.22      8.40 o 
  10   1   1       13.21       40.70     12.84 o 
 -10   2   1       14.90       19.10     19.83 o 
  -9   2   1        1.57       -7.28      8.71 o 
  -8   2   1       32.39       32.20      7.32 o 
  -7   2   1       55.86       53.14     11.28 o 
  -6   2   1       21.57       27.23      7.42 o 
  -5   2   1        8.07       21.41      7.67 o 
  -4   2   1       11.60       36.31      5.96 o 
  -3   2   1      665.91      698.86     24.63 o 
  -2   2   1      114.30      143.96      7.35 o 
  -1   2   1       21.12       27.64      2.69 o 
   0   2   1     6997.89     7135.39    117.26 o 
   1   2   1       81.85      120.10      7.32 o 
   2   2   1       73.65       85.72      2.97 o 
   3   2   1      385.07      369.64      8.03 o 
   4   2   1        4.98        5.87      2.39 o 
   5   2   1      417.46      401.89     14.29 o 
   6   2   1       66.68       76.48      7.32 o 
   7   2   1        1.83        5.87      8.79 o 
   8   2   1        0.04       11.79      6.01 o 
   9   2   1        3.17       -1.26      7.97 o 
  10   2   1       30.17       27.46     11.87 o 
  -9   3   1        9.95       12.98     10.40 o 
  -8   3   1        1.11       -5.30      7.08 o 
  -7   3   1       16.94       37.77      9.00 o 
  -6   3   1       55.85       67.67      7.76 o 
  -5   3   1       69.48       77.24      8.94 o 
  -4   3   1      225.63      216.81      6.76 o 
  -3   3   1       32.98       46.66      4.46 o 
  -2   3   1       69.36       71.62      3.39 o 
  -1   3   1     2728.86     2605.78     46.88 o 
   0   3   1      270.51      268.88     13.39 o 
   1   3   1     1116.88     1009.45     26.26 o 
   2   3   1      452.52      429.26     18.07 o 
   3   3   1       12.29       26.74      3.09 o 
   4   3   1       74.34       76.47      6.91 o 
   5   3   1      230.85      263.53     11.90 o 
   6   3   1       14.08       19.45      5.69 o 
   7   3   1        1.46       15.06      8.15 o 
   8   3   1       14.59       -1.64      6.18 o 
   9   3   1       24.09       16.43     12.89 o 
  -9   4   1        0.09       11.07     13.63 o 
  -8   4   1        3.85        1.25      9.87 o 
  -7   4   1       41.34       44.27     10.83 o 
  -6   4   1        7.33        3.43      9.89 o 
  -5   4   1        0.12       -3.51      5.73 o 
  -4   4   1      105.08      110.49      5.85 o 
  -3   4   1        1.38       -1.38      3.35 o 
  -2   4   1      892.09      838.42     19.74 o 
  -1   4   1       78.11       77.35      9.17 o 
   0   4   1     2646.14     2776.23     89.94 o 
   1   4   1      497.87      509.89     22.24 o 
   2   4   1      238.15      217.45      8.61 o 
   3   4   1       86.00       80.49      5.91 o 
   4   4   1      146.39      160.13      9.38 o 
   5   4   1       59.89       46.51      6.03 o 
   6   4   1       34.18       67.55      8.49 o 
   7   4   1        0.14        6.79      7.94 o 
   8   4   1        7.24       14.26      8.30 o 
   9   4   1       23.98       16.23     20.17 o 
  -8   5   1        0.59       16.62     11.02 o 
  -7   5   1        4.84        5.89      8.02 o 
  -6   5   1       52.54       43.81     10.55 o 
  -5   5   1        2.31       16.98      9.34 o 
  -4   5   1        4.82        6.04      4.62 o 
  -3   5   1      169.03      161.76     10.23 o 
  -2   5   1       10.13        3.22      4.08 o 
  -1   5   1      507.21      532.12     15.92 o 
   0   5   1      194.89      211.66      8.60 o 
   1   5   1      263.32      276.09     10.34 o 
   2   5   1      370.41      357.50     18.11 o 
   3   5   1      165.46      152.85      8.08 o 
   4   5   1      165.05      159.29      8.63 o 
   5   5   1       77.59       77.60      8.33 o 
   6   5   1       35.19       15.28      8.90 o 
   7   5   1       14.13       30.44     11.01 o 
   8   5   1       20.96       25.07     11.95 o 
  -7   6   1       18.41       36.63     13.17 o 
  -6   6   1        1.19        1.08     10.88 o 
  -5   6   1       25.90       25.65     10.30 o 
  -4   6   1       19.07       20.97      7.21 o 
  -3   6   1        0.06        1.56      4.90 o 
  -2   6   1       27.28       26.50      6.19 o 
  -1   6   1        3.54       -1.14      5.47 o 
   0   6   1        1.99       -2.89      4.60 o 
   1   6   1       90.69      106.15      8.74 o 
   2   6   1       14.04       25.38      5.95 o 
   3   6   1      105.16      103.50     10.22 o 
   4   6   1       11.38        4.02      5.28 o 
   5   6   1       41.41       28.60      9.87 o 
   6   6   1        3.85       -4.01     13.21 o 
   7   6   1        4.28       -1.14     17.30 o 
  -5   7   1       15.93       -1.25     10.07 o 
  -4   7   1        5.94       17.63     11.63 o 
  -3   7   1        1.87        6.71     11.86 o 
  -2   7   1        7.55       16.54      8.66 o 
  -1   7   1        0.11        8.74      7.89 o 
   0   7   1        0.29        8.64      7.83 o 
   1   7   1        8.19        8.20      7.38 o 
   2   7   1        6.61       11.39      8.00 o 
   3   7   1        7.94       15.62      7.50 o 
   4   7   1       19.81       15.59     10.92 o 
   5   7   1       20.90       13.68     11.80 o 
  -2   8   1        5.07        0.63      8.63 o 
  -1   8   1        3.52        0.94      9.01 o 
   0   8   1       23.11        9.04      9.70 o 
   1   8   1        3.39       10.62     12.66 o 
   2   8   1       39.34       25.43     10.58 o 
 -10   0   2       16.06       22.10     17.07 o 
  -8   0   2       30.74       47.88     14.41 o 
  -6   0   2      155.50      196.41     21.02 o 
  -4   0   2      511.88      553.91     22.03 o 
  -2   0   2    10038.08     9379.30    144.29 o 
   2   0   2       27.99       50.77      6.62 o 
   4   0   2     3491.89     3519.11     91.46 o 
   6   0   2      923.90      920.22     30.72 o 
   8   0   2       31.94       15.70     12.56 o 
  10   0   2       29.77       26.00     18.26 o 
 -10   1   2       11.19       24.45     11.92 o 
  -9   1   2        0.33       23.14     10.19 o 
  -8   1   2       75.94       84.06     11.69 o 
  -7   1   2        5.33        0.70      3.21 o 
  -6   1   2      171.58      158.52      8.36 o 
  -5   1   2       63.15       69.10      8.80 o 
  -4   1   2      132.01      177.16      9.58 o 
  -3   1   2      510.25      484.97     17.14 o 
  -2   1   2      442.99      418.45      8.21 o 
  -1   1   2     2755.44     2989.10     28.17 o 
   0   1   2     1810.93     1985.50     17.20 o 
   1   1   2      239.19      244.07      7.44 o 
   2   1   2      850.85      886.84     14.52 o 
   3   1   2        8.12       19.47      5.61 o 
   4   1   2      852.25      872.42     16.81 o 
   5   1   2      739.22      739.33     26.90 o 
   6   1   2        0.14       -4.62      4.62 o 
   7   1   2       18.45       23.64      5.99 o 
   8   1   2       16.76       15.30      8.87 o 
   9   1   2       26.20       19.15     11.80 o 
  10   1   2       10.27       -6.73     10.54 o 
 -10   2   2        0.54       14.16     13.56 o 
  -9   2   2        1.76       -3.86      7.91 o 
  -8   2   2        5.34        9.00      5.66 o 
  -7   2   2       99.37       96.28     11.11 o 
  -6   2   2        9.89        9.23      4.58 o 
  -5   2   2       37.31       41.84      4.72 o 
  -4   2   2       16.61        9.40      3.87 o 
  -3   2   2       11.98       20.88      4.09 o 
  -2   2   2        3.03        7.61      2.81 o 
  -1   2   2       46.23       57.86      2.06 o 
   0   2   2      313.69      275.14      6.88 o 
   1   2   2      142.56      176.31      6.51 o 
   2   2   2       47.77       51.09      4.89 o 
   3   2   2       12.43       33.09      3.14 o 
   4   2   2       23.17       30.20      4.05 o 
   5   2   2      672.84      710.01     24.13 o 
   6   2   2        0.12       -3.94      4.44 o 
   7   2   2       29.51       51.09      9.16 o 
   8   2   2        0.61       -7.64      7.64 o 
   9   2   2        0.72       14.43      9.89 o 
  -9   3   2        1.18       15.74     10.31 o 
  -8   3   2       58.67       67.38      9.43 o 
  -7   3   2       28.49       45.19      8.68 o 
  -6   3   2      165.77      217.49     15.27 o 
  -5   3   2       13.62       22.21     10.41 o 
  -4   3   2        4.40        7.86      5.74 o 
  -3   3   2      817.79      887.38     18.63 o 
  -2   3   2      196.98      182.04      5.13 o 
  -1   3   2      409.61      433.80     13.60 o 
   0   3   2     1812.98     1661.33     32.06 o 
   1   3   2      732.44      678.93     13.90 o 
   2   3   2      894.74      872.35     21.29 o 
   3   3   2      173.17      158.82      5.67 o 
   4   3   2     1429.39     1386.77     30.82 o 
   5   3   2        6.66        4.54      3.96 o 
   6   3   2        6.94        2.79      4.69 o 
   7   3   2        3.54        4.53      5.36 o 
   8   3   2        5.19       -1.25      6.11 o 
   9   3   2        1.70       15.31     10.82 o 
  -9   4   2       33.86       35.08     16.25 o 
  -8   4   2        0.10        7.60      8.31 o 
  -7   4   2      127.01      110.72     10.99 o 
  -6   4   2       25.00       27.50      6.34 o 
  -5   4   2      110.65      119.26     11.69 o 
  -4   4   2      163.37      163.99      6.72 o 
  -3   4   2        6.96        2.94      2.48 o 
  -2   4   2      492.65      441.78     16.87 o 
  -1   4   2     1201.54     1172.12     24.59 o 
   0   4   2       52.87       54.76      5.59 o 
   1   4   2     2485.58     2485.96     60.05 o 
   2   4   2       15.03       23.33      5.65 o 
   3   4   2     1812.99     1780.44     43.47 o 
   4   4   2       81.32       63.10      4.87 o 
   5   4   2      278.82      262.65     13.52 o 
   6   4   2      123.27      100.91     10.00 o 
   7   4   2        5.30       18.64      7.45 o 
   8   4   2        2.14        9.19      9.37 o 
  -8   5   2        1.35       17.58     12.07 o 
  -7   5   2        9.57       13.97      9.49 o 
  -6   5   2        3.66        1.21      6.93 o 
  -5   5   2      167.36      185.41     16.74 o 
  -4   5   2        3.60        6.76      4.54 o 
  -3   5   2      174.83      168.55     11.46 o 
  -2   5   2        9.89       15.37      5.76 o 
  -1   5   2      361.81      350.74     15.81 o 
   0   5   2        6.13        9.80      3.74 o 
   1   5   2       65.03       85.18      9.42 o 
   2   5   2       67.05       52.10      9.50 o 
   3   5   2       52.49       75.47     12.00 o 
   4   5   2       92.01       79.05      7.85 o 
   5   5   2       80.18       80.19      8.68 o 
   6   5   2        0.15       -6.29      6.29 o 
   7   5   2       26.22       16.89     10.44 o 
   8   5   2        1.19        9.80     23.11 o 
  -7   6   2        0.16       13.02     10.30 o 
  -6   6   2        5.41       23.75     11.49 o 
  -5   6   2        0.05        5.24      8.36 o 
  -4   6   2       12.19        5.23      5.81 o 
  -3   6   2        8.59       12.11      5.98 o 
  -2   6   2        0.13       -1.84      5.21 o 
  -1   6   2       20.40       39.56     10.70 o 
   0   6   2        2.59        9.10      6.10 o 
   1   6   2        0.33        4.84      6.35 o 
   2   6   2       41.59       55.60      7.24 o 
   3   6   2       17.30       13.74      5.80 o 
   4   6   2        0.12        3.78     13.62 o 
   5   6   2       24.15       13.16      8.24 o 
   6   6   2       22.69       41.49     12.55 o 
  -5   7   2        8.25       30.62     11.79 o 
  -4   7   2        2.37        6.97      9.24 o 
  -3   7   2       60.06       74.81     11.09 o 
  -2   7   2       38.04       36.95      8.22 o 
  -1   7   2       19.97       30.94      9.92 o 
   0   7   2       17.97       14.89      8.86 o 
   1   7   2        8.89       -7.84      7.84 o 
   2   7   2        0.09        6.75      8.27 o 
   3   7   2       14.91       12.49      8.25 o 
   4   7   2       12.31       18.02     11.36 o 
   5   7   2       42.01       14.57     14.57 o 
  -2   8   2       11.83       12.69     10.54 o 
  -1   8   2       81.51       89.01     18.11 o 
   0   8   2        7.78       15.37     11.17 o 
   1   8   2       45.06       35.29     16.38 o 
   2   8   2        2.94       10.76     14.00 o 
  -9   0   3       41.18      113.24     39.52 o 
  -7   0   3       18.89        3.22      6.67 o 
  -5   0   3        1.81        2.64      4.59 o 
  -3   0   3      357.66      356.00      9.37 o 
  -1   0   3     9276.61     8404.82    185.33 o 
   1   0   3    14922.86    12755.83    247.88 o 
   3   0   3     2965.12     2611.12     96.24 o 
   5   0   3      497.57      450.98     36.83 o 
   7   0   3        1.95       11.44     14.58 o 
   9   0   3       28.63       27.21     15.90 o 
 -10   1   3       52.83       69.29     19.25 o 
  -9   1   3        8.56        0.06      7.21 o 
  -8   1   3      126.94      112.41     13.50 o 
  -7   1   3       10.83       16.31      5.90 o 
  -6   1   3        0.10        6.95      3.61 o 
  -5   1   3       53.86       66.72      5.86 o 
  -4   1   3      469.89      452.51     18.21 o 
  -3   1   3     1176.24     1305.81     25.86 o 
  -2   1   3      268.56      295.52      5.35 o 
  -1   1   3        8.20       15.01      2.25 o 
   0   1   3    12771.20    11698.61    112.85 o 
   1   1   3      123.40      100.69      5.43 o 
   2   1   3      800.11      664.27     12.84 o 
   3   1   3       48.44       56.63      2.87 o 
   4   1   3      542.69      501.36     11.62 o 
   5   1   3      204.47      226.86      8.14 o 
   6   1   3       60.59       67.88      7.27 o 
   7   1   3       52.68       64.05     10.62 o 
   8   1   3        5.39        8.31      7.61 o 
   9   1   3       21.29       43.40     11.79 o 
 -10   2   3        0.64       17.27     12.13 o 
  -9   2   3       25.46       32.00     17.72 o 
  -8   2   3       23.30       20.85      6.38 o 
  -7   2   3        5.62       15.64      6.36 o 
  -6   2   3      310.31      289.02     13.35 o 
  -5   2   3        9.03       11.75      3.98 o 
  -4   2   3      785.03      754.33     18.61 o 
  -3   2   3      940.82      937.71     16.74 o 
  -2   2   3      258.73      277.34      7.20 o 
  -1   2   3       41.05       36.89      3.47 o 
   0   2   3     2225.83     2312.14     33.63 o 
   1   2   3      124.08      112.28      3.27 o 
   2   2   3      118.66      105.81      4.11 o 
   3   2   3        4.17        9.12      3.44 o 
   4   2   3      921.57      868.48     18.91 o 
   5   2   3       41.59       34.65      4.97 o 
   6   2   3      239.19      205.78     11.41 o 
   7   2   3        1.41        1.23      5.10 o 
   8   2   3       31.19       41.41     10.68 o 
   9   2   3       17.01       27.18     11.08 o 
  -9   3   3       12.53       10.37      8.95 o 
  -8   3   3       35.21       44.70      9.26 o 
  -7   3   3      165.28      178.10     13.17 o 
  -6   3   3       16.16       39.31      6.47 o 
  -5   3   3      126.43      156.54      8.09 o 
  -4   3   3       42.37       45.62      4.92 o 
  -3   3   3        5.51       29.04      8.39 o 
  -2   3   3      544.63      577.23     16.00 o 
  -1   3   3      326.02      321.66      9.93 o 
   0   3   3      444.69      428.36     14.89 o 
   1   3   3       36.33       32.47      2.68 o 
   2   3   3       26.34       26.99      4.49 o 
   3   3   3      165.63      163.12      5.94 o 
   4   3   3       40.52       38.88      4.59 o 
   5   3   3      412.69      423.22     16.78 o 
   6   3   3       26.97       18.03      6.00 o 
   7   3   3      107.02      110.34     10.32 o 
   8   3   3        0.32       -6.55      6.55 o 
   9   3   3        9.60        6.22     10.01 o 
  -9   4   3        4.43       13.94     13.34 o 
  -8   4   3       50.72       48.93     11.73 o 
  -7   4   3       23.37       38.17     10.75 o 
  -6   4   3      219.11      213.02     19.22 o 
  -5   4   3        8.93        9.16      5.14 o 
  -4   4   3      259.25      236.80     10.59 o 
  -3   4   3       32.85       33.89      5.05 o 
  -2   4   3      519.80      522.35     17.51 o 
  -1   4   3      223.90      204.25     15.74 o 
   0   4   3      244.95      237.61      7.00 o 
   1   4   3      105.65      112.78      5.38 o 
   2   4   3        3.62        3.65      2.70 o 
   3   4   3       55.61       70.96      5.20 o 
   4   4   3      183.74      185.90     12.44 o 
   5   4   3      130.27      123.12      9.97 o 
   6   4   3      135.95      142.68     12.15 o 
   7   4   3        0.06        5.02      6.62 o 
   8   4   3       23.25       31.08     11.76 o 
  -8   5   3       37.51       27.49     12.15 o 
  -7   5   3       50.61       38.11     11.52 o 
  -6   5   3        7.08       25.48      9.92 o 
  -5   5   3      131.06       97.51     12.24 o 
  -4   5   3        7.36       11.21      4.86 o 
  -3   5   3      106.12      111.54      9.03 o 
  -2   5   3       79.54       74.17     12.87 o 
  -1   5   3       15.01       19.67      7.58 o 
   0   5   3      232.31      266.22     16.57 o 
   1   5   3       12.63       15.64      5.58 o 
   2   5   3       20.21       38.36      5.35 o 
   3   5   3      131.08      112.57      8.19 o 
   4   5   3      133.51      126.87      9.19 o 
   5   5   3      101.11      104.81     11.82 o 
   6   5   3        3.16        0.97      6.04 o 
   7   5   3       15.40       21.27     10.53 o 
  -7   6   3       24.38       21.98     11.89 o 
  -6   6   3        0.17        3.99      9.14 o 
  -5   6   3        2.48       20.09     10.19 o 
  -4   6   3        2.64        2.68      6.16 o 
  -3   6   3        0.10       -3.16      5.02 o 
  -2   6   3       62.92       77.48      8.98 o 
  -1   6   3       69.72       85.08      9.07 o 
   0   6   3        0.51        0.25      4.59 o 
   1   6   3        9.68       21.89      5.81 o 
   2   6   3        2.41        9.50      5.90 o 
   3   6   3        8.96        3.11      3.69 o 
   4   6   3        1.34        9.40      9.07 o 
   5   6   3        2.07       -7.00      7.63 o 
   6   6   3        7.81       16.64     12.45 o 
  -5   7   3        3.01       19.62     13.25 o 
  -4   7   3        0.58        3.13      9.84 o 
  -3   7   3       24.45       43.85     11.80 o 
  -2   7   3       11.76       14.58      9.04 o 
  -1   7   3       27.25       16.66      7.00 o 
   0   7   3       33.92       48.70     14.33 o 
   1   7   3        8.34        9.76      8.07 o 
   2   7   3       26.23        9.47     10.08 o 
   3   7   3       17.50       30.56      9.85 o 
   4   7   3       16.16       -1.94     10.75 o 
   5   7   3        1.03       11.46     15.76 o 
  -2   8   3       34.76       28.94     12.61 o 
  -1   8   3       41.12       15.08     12.24 o 
   0   8   3        2.90        5.94     10.12 o 
   1   8   3       30.58       29.03     15.32 o 
 -10   0   4        1.29       22.16     21.15 o 
  -8   0   4      528.75      526.21     39.59 o 
  -6   0   4     4763.51     4592.12    138.97 o 
  -4   0   4        0.18        6.46      2.46 o 
  -2   0   4      393.23      380.60     12.55 o 
   0   0   4     1025.24      930.02     33.47 o 
   2   0   4     3180.92     3123.43     70.84 o 
   4   0   4     7893.97     7970.74    325.85 o 
   6   0   4      371.47      411.60     18.89 o 
   8   0   4        0.01       -8.00     15.30 o 
 -10   1   4        1.60        5.91     13.51 o 
  -9   1   4       12.01        8.47      8.07 o 
  -8   1   4       28.08       24.40      7.73 o 
  -7   1   4     1061.07     1076.21     36.88 o 
  -6   1   4       61.91       59.93      5.90 o 
  -5   1   4      111.88      121.93      6.83 o 
  -4   1   4      139.42      166.61      9.73 o 
  -3   1   4      845.54      987.56     17.31 o 
  -2   1   4      544.38      547.01     14.06 o 
  -1   1   4       51.53       47.75      3.56 o 
   0   1   4     4312.27     4484.65     42.80 o 
   1   1   4     1087.44     1076.91     18.89 o 
   2   1   4      257.11      238.64      5.85 o 
   3   1   4     2238.53     2049.48     38.02 o 
   4   1   4      102.71      113.13      4.81 o 
   5   1   4     1466.64     1374.93     32.44 o 
   6   1   4        9.81        5.76      3.69 o 
   7   1   4       35.08       38.38      6.39 o 
   8   1   4       10.07       22.01     18.84 o 
   9   1   4        0.96        0.10      7.67 o 
 -10   2   4        5.61       14.27     10.67 o 
  -9   2   4       11.36        5.06      8.18 o 
  -8   2   4       32.39       54.42      8.87 o 
  -7   2   4        7.01        3.32      4.73 o 
  -6   2   4      160.47      163.90     10.02 o 
  -5   2   4       14.87       23.69      6.28 o 
  -4   2   4      585.51      544.35     22.58 o 
  -3   2   4     1187.68     1198.39     22.28 o 
  -2   2   4      644.47      677.06     10.60 o 
  -1   2   4      476.70      464.91     20.99 o 
   0   2   4      823.66      829.72     13.15 o 
   1   2   4       34.06       34.25      3.55 o 
   2   2   4      294.54      334.71      7.93 o 
   3   2   4      390.45      377.08     11.20 o 
   4   2   4      497.29      487.10     22.60 o 
   5   2   4        0.95        0.69      2.92 o 
   6   2   4       96.30       99.31      8.40 o 
   7   2   4       84.74       75.83      8.92 o 
   8   2   4        2.24        3.97      7.53 o 
   9   2   4       30.35       51.72     13.27 o 
  -9   3   4        2.26       11.02     11.85 o 
  -8   3   4       74.70       71.75     10.01 o 
  -7   3   4       15.48       28.89      8.86 o 
  -6   3   4        8.52       22.58      5.18 o 
  -5   3   4       79.30       86.68      6.85 o 
  -4   3   4       13.61       11.98      3.71 o 
  -3   3   4      297.43      356.07     11.51 o 
  -2   3   4       22.36       20.43      3.41 o 
  -1   3   4       44.00       45.05      4.07 o 
   0   3   4      761.37      704.43     13.29 o 
   1   3   4      211.66      215.94      8.05 o 
   2   3   4       28.13       37.80      3.02 o 
   3   3   4        0.08        8.06      2.66 o 
   4   3   4       61.18       56.45      6.41 o 
   5   3   4       54.07       77.26      7.22 o 
   6   3   4       54.43       70.89      7.79 o 
   7   3   4        0.02       -0.50      6.01 o 
   8   3   4        6.66        9.24      6.89 o 
   9   3   4       14.54        6.75     11.45 o 
  -9   4   4       26.51       22.80     17.35 o 
  -8   4   4       17.76       23.84     11.13 o 
  -7   4   4       24.78       15.86      8.63 o 
  -6   4   4      136.26      157.35     15.07 o 
  -5   4   4       43.99       72.82      9.46 o 
  -4   4   4       39.23       52.26      5.36 o 
  -3   4   4      273.49      235.40     10.75 o 
  -2   4   4      259.66      295.51     17.35 o 
  -1   4   4     1697.31     1659.18     46.49 o 
   0   4   4      696.09      657.06     22.45 o 
   1   4   4      758.72      768.63     20.75 o 
   2   4   4      696.30      662.97     31.14 o 
   3   4   4        7.66       15.96      5.03 o 
   4   4   4      211.37      215.00      9.39 o 
   5   4   4      289.67      298.00     15.37 o 
   6   4   4        0.99       10.78     11.23 o 
   7   4   4       21.41       25.53      8.11 o 
   8   4   4        4.20       17.80     10.70 o 
  -8   5   4        0.00       10.35     10.00 o 
  -7   5   4       54.98       38.42     20.12 o 
  -6   5   4        0.15        8.83      8.29 o 
  -5   5   4       23.45       41.60      9.56 o 
  -4   5   4        3.06       14.46      5.44 o 
  -3   5   4       65.69       85.36      8.14 o 
  -2   5   4       24.80       44.94      6.83 o 
  -1   5   4        0.15        8.67      6.81 o 
   0   5   4       48.06       65.16     10.41 o 
   1   5   4      133.96      129.02      7.29 o 
   2   5   4       26.87       26.28      4.17 o 
   3   5   4      356.08      350.92     13.67 o 
   4   5   4       82.48       80.49      7.05 o 
   5   5   4       39.81       38.64      7.77 o 
   6   5   4        0.12        2.51      5.89 o 
   7   5   4       10.19        5.28     15.64 o 
  -7   6   4        0.01       -9.68     11.14 o 
  -6   6   4        5.13       26.98     11.73 o 
  -5   6   4        0.40       23.61      9.35 o 
  -4   6   4        5.36       -0.24     12.50 o 
  -3   6   4        4.19        5.49      5.89 o 
  -2   6   4        5.98       10.59      7.98 o 
  -1   6   4       51.17       76.59      9.62 o 
   0   6   4        8.94       13.13      6.14 o 
   1   6   4       25.33       33.45      6.99 o 
   2   6   4       23.85       29.53      6.47 o 
   3   6   4       11.36        7.58      5.33 o 
   4   6   4       26.96       18.84      6.87 o 
   5   6   4        0.09        7.73      9.59 o 
   6   6   4        8.58       13.53     21.33 o 
  -5   7   4       31.69       37.83     15.94 o 
  -4   7   4        1.19       13.77     10.14 o 
  -3   7   4        8.61       11.57      8.01 o 
  -2   7   4        9.67       15.96      7.55 o 
  -1   7   4        8.08        9.37      7.26 o 
   0   7   4        6.50       11.17      8.14 o 
   1   7   4       29.16       14.70      7.85 o 
   2   7   4        0.94        5.32     12.96 o 
   3   7   4       41.76       46.55     15.06 o 
   4   7   4        0.01        0.94     11.89 o 
  -2   8   4        3.27       42.80     34.20 o 
  -1   8   4       38.70       52.84     20.25 o 
   0   8   4        0.05      -12.06     12.06 o 
   1   8   4       28.24       10.71     13.24 o 
  -9   0   5        0.54        2.90     11.91 o 
  -7   0   5       33.77       58.15     12.74 o 
  -5   0   5      124.69      110.36      6.55 o 
  -3   0   5     1583.93     1397.28     36.61 o 
  -1   0   5     2805.27     2792.97     76.52 o 
   1   0   5       59.25       58.35      6.92 o 
   3   0   5        0.94        0.73      5.95 o 
   5   0   5      905.56     1001.35     36.54 o 
   7   0   5        0.42        2.66      7.95 o 
   9   0   5      116.30       99.05     21.89 o 
 -10   1   5        0.08       -1.04     13.47 o 
  -9   1   5        3.58        4.33     10.29 o 
  -8   1   5        0.00        8.91      6.95 o 
  -7   1   5      260.03      276.61     14.75 o 
  -6   1   5       62.81       66.84      6.09 o 
  -5   1   5       24.59       21.91      7.25 o 
  -4   1   5      492.70      510.88     13.14 o 
  -3   1   5     1234.54     1252.47     22.80 o 
  -2   1   5     1273.06     1187.09     30.60 o 
  -1   1   5      536.75      567.15      9.50 o 
   0   1   5        6.13        4.87      3.00 o 
   1   1   5     3303.32     3379.76     32.43 o 
   2   1   5      434.19      430.11      8.59 o 
   3   1   5      416.09      397.40     10.51 o 
   4   1   5     1347.84     1247.17     28.28 o 
   5   1   5      285.45      308.55     10.39 o 
   6   1   5       71.32       67.19      6.66 o 
   7   1   5        2.54        1.03      4.31 o 
   8   1   5       26.66       23.91      9.17 o 
   9   1   5        0.16       18.95     10.02 o 
 -10   2   5       23.98       57.82     14.01 o 
  -9   2   5        0.92       -8.66      8.66 o 
  -8   2   5      202.38      174.69     13.08 o 
  -7   2   5        0.24        8.50      5.12 o 
  -6   2   5      553.15      531.53     20.24 o 
  -5   2   5        2.56        6.46      3.88 o 
  -4   2   5       16.43       33.17      4.34 o 
  -3   2   5       86.38      101.62      5.64 o 
  -2   2   5       33.53       45.26      4.96 o 
  -1   2   5       49.54       39.13      3.87 o 
   0   2   5      675.31      730.08     12.10 o 
   1   2   5       46.32       43.29      4.52 o 
   2   2   5        1.90        7.97      2.54 o 
   3   2   5      260.49      224.22     11.90 o 
   4   2   5      987.62      944.46     23.43 o 
   5   2   5       54.71       53.14      4.40 o 
   6   2   5        1.78        1.01      3.91 o 
   7   2   5        0.18        3.84      5.29 o 
   8   2   5       14.11        5.22      7.49 o 
   9   2   5       21.31       31.50     14.28 o 
  -9   3   5       23.63       26.40     12.63 o 
  -8   3   5        0.89       -1.21      5.94 o 
  -7   3   5      364.37      317.87     16.18 o 
  -6   3   5       19.25       17.87      5.47 o 
  -5   3   5       34.51       56.11      5.33 o 
  -4   3   5      118.29      112.24      7.22 o 
  -3   3   5       28.33       36.53      5.83 o 
  -2   3   5       12.98       12.42      3.03 o 
  -1   3   5      132.05      119.16      5.92 o 
   0   3   5      349.44      358.47     12.07 o 
   1   3   5      198.02      232.94      6.72 o 
   2   3   5      146.57      128.21      9.78 o 
   3   3   5     1553.24     1653.38     37.79 o 
   4   3   5       60.05       74.41      6.56 o 
   5   3   5      563.49      522.92     18.70 o 
   6   3   5       95.31       85.81      8.62 o 
   7   3   5        0.05        2.79      5.30 o 
   8   3   5        2.04       30.82     12.74 o 
  -9   4   5        3.96      -12.31     13.84 o 
  -8   4   5       50.81       62.75     21.73 o 
  -7   4   5       10.18       36.99     10.88 o 
  -6   4   5      159.39      174.74     15.53 o 
  -5   4   5       65.59       83.05      9.91 o 
  -4   4   5       15.14        9.38      5.56 o 
  -3   4   5       39.42       57.81      5.92 o 
  -2   4   5      191.00      181.49     11.27 o 
  -1   4   5        5.80        0.39      3.67 o 
   0   4   5       15.61       15.26      5.17 o 
   1   4   5        9.44       16.04      3.61 o 
   2   4   5      519.50      540.04     18.33 o 
   3   4   5      144.17      132.08      6.74 o 
   4   4   5     1073.29     1072.77     31.01 o 
   5   4   5      182.61      166.15     11.29 o 
   6   4   5       69.90       82.98      9.70 o 
   7   4   5        6.30        5.40      7.95 o 
   8   4   5        0.06        3.63     15.39 o 
  -8   5   5        0.08       -7.83     11.00 o 
  -7   5   5       48.72       42.09     12.76 o 
  -6   5   5       34.45       20.89      9.35 o 
  -5   5   5       22.47       11.58      7.68 o 
  -4   5   5      174.97      193.11     12.60 o 
  -3   5   5      215.74      202.38     11.83 o 
  -2   5   5       72.30       89.64      8.65 o 
  -1   5   5       60.33       71.34     11.27 o 
   0   5   5       20.01       14.89      6.23 o 
   1   5   5       82.65       89.41     10.30 o 
   2   5   5      124.92      130.71      9.85 o 
   3   5   5      184.86      176.69     10.49 o 
   4   5   5       16.49       18.03      4.52 o 
   5   5   5       38.70       45.42      9.25 o 
   6   5   5       56.12       39.99     10.83 o 
   7   5   5        5.37        6.27     11.17 o 
  -7   6   5        1.51        4.59      9.87 o 
  -6   6   5        0.23       -6.43      9.02 o 
  -5   6   5       47.15       50.95     14.08 o 
  -4   6   5        9.11        8.46      6.59 o 
  -3   6   5       68.84       67.61      9.33 o 
  -2   6   5        0.59        2.34      5.54 o 
  -1   6   5        0.57       -4.89      5.47 o 
   0   6   5       46.40       61.64      8.91 o 
   1   6   5        6.93        9.01      5.80 o 
   2   6   5       15.33       24.66      6.37 o 
   3   6   5        0.02        0.77      4.71 o 
   4   6   5        1.49       15.98      9.47 o 
   5   6   5       67.43       57.86     20.43 o 
   6   6   5        1.36       64.94     76.36 o 
  -5   7   5        3.99        8.99     12.88 o 
  -4   7   5       10.08       -0.51     17.38 o 
  -3   7   5        0.00       -6.78      7.72 o 
  -2   7   5       19.81       37.72     12.66 o 
  -1   7   5       77.62       92.00     15.36 o 
   0   7   5        9.88       10.91      7.15 o 
   1   7   5       58.04       62.31     11.43 o 
   2   7   5       30.95       45.23     12.63 o 
   3   7   5       21.43       38.04     26.13 o 
   4   7   5        4.52       20.30     22.34 o 
  -1   8   5       13.94        5.39     11.95 o 
   0   8   5       18.51        1.27     11.14 o 
 -10   0   6       74.10       26.97     16.64 o 
  -8   0   6      516.03      451.20     38.28 o 
  -6   0   6       87.42       90.80     18.10 o 
  -4   0   6        0.56       23.04      6.00 o 
  -2   0   6     5525.55     5304.54    136.06 o 
   0   0   6       20.65       16.72      2.22 o 
   2   0   6      739.62      636.59     23.38 o 
   4   0   6      991.12     1001.76     36.22 o 
   6   0   6       39.75       35.52      9.83 o 
   8   0   6      142.71      143.44     21.47 o 
 -10   1   6        4.27        4.44     10.20 o 
  -9   1   6       53.55       38.60     18.31 o 
  -8   1   6       28.61       45.84     11.24 o 
  -7   1   6      173.49      160.90     13.50 o 
  -6   1   6       85.74      106.45     10.32 o 
  -5   1   6       14.74        8.94      3.46 o 
  -4   1   6      339.31      300.49      8.51 o 
  -3   1   6       39.03       32.38      2.82 o 
  -2   1   6      801.66      760.79     16.49 o 
  -1   1   6        2.79        0.13      2.73 o 
   0   1   6      539.54      586.24     12.72 o 
   1   1   6     1237.56     1308.04     27.34 o 
   2   1   6       31.80       48.17      3.63 o 
   3   1   6      954.03      879.03     19.43 o 
   4   1   6      430.55      449.28     14.31 o 
   5   1   6      211.47      198.87      8.19 o 
   6   1   6       35.14       45.30      5.36 o 
   7   1   6       37.33       31.80      8.83 o 
   8   1   6       47.30       54.94     10.95 o 
   9   1   6       59.89       43.11     13.78 o 
 -10   2   6       12.63       14.66     12.58 o 
  -9   2   6        2.61       15.68      9.43 o 
  -8   2   6       27.50       22.96      9.93 o 
  -7   2   6       19.08       33.98      6.33 o 
  -6   2   6        1.35       17.33      8.24 o 
  -5   2   6        0.21        1.69      2.32 o 
  -4   2   6       87.17       97.84      4.50 o 
  -3   2   6        6.90       16.49      3.76 o 
  -2   2   6        5.62        3.59      3.01 o 
  -1   2   6        6.40        9.48      2.84 o 
   0   2   6     1255.42     1293.90     21.99 o 
   1   2   6      277.28      300.23      7.96 o 
   2   2   6        6.25       12.55      5.16 o 
   3   2   6        6.90        9.35      2.75 o 
   4   2   6      340.53      325.62     11.08 o 
   5   2   6      244.08      227.35      9.19 o 
   6   2   6        5.77       13.42      5.34 o 
   7   2   6       98.17      101.98     10.15 o 
   8   2   6       25.33       11.15      8.81 o 
   9   2   6       56.25       60.72     16.37 o 
  -9   3   6       22.79       28.87     18.71 o 
  -8   3   6       63.78       68.66     12.23 o 
  -7   3   6        4.63        4.85      5.11 o 
  -6   3   6      181.04      204.09     10.90 o 
  -5   3   6        3.67        4.76      3.09 o 
  -4   3   6      756.07      828.90     36.91 o 
  -3   3   6      325.75      313.38     11.64 o 
  -2   3   6      930.03      902.52     38.05 o 
  -1   3   6        2.51        8.31      2.73 o 
   0   3   6      121.71      131.38      5.77 o 
   1   3   6       62.08       72.04      5.77 o 
   2   3   6       14.77       26.71      3.45 o 
   3   3   6      116.74      124.42      5.73 o 
   4   3   6      342.58      348.97     11.63 o 
   5   3   6        2.05        5.85      3.25 o 
   6   3   6       54.63       61.09      7.65 o 
   7   3   6        7.66       12.34      6.51 o 
   8   3   6       80.36       61.30     39.33 o 
  -9   4   6        2.37       25.64     14.10 o 
  -8   4   6       18.31       14.76      9.16 o 
  -7   4   6      131.94      177.84     18.33 o 
  -6   4   6        3.70       -1.07      7.58 o 
  -5   4   6      547.55      553.83     26.82 o 
  -4   4   6       74.24       81.51      7.38 o 
  -3   4   6     1619.87     1622.96     50.04 o 
  -2   4   6      413.47      428.78     16.47 o 
  -1   4   6      306.12      330.72     12.93 o 
   0   4   6      291.70      291.07     11.96 o 
   1   4   6        8.95       12.32      2.97 o 
   2   4   6       25.21       38.82      5.12 o 
   3   4   6      158.48      154.84     11.78 o 
   4   4   6        0.01        2.20      4.78 o 
   5   4   6       43.67       47.27     11.23 o 
   6   4   6        0.46       13.00      7.90 o 
   7   4   6       44.78       54.03     12.22 o 
   8   4   6        0.12        3.32     11.46 o 
  -8   5   6        0.38       17.71     15.20 o 
  -7   5   6       21.94       11.89      9.07 o 
  -6   5   6        9.47        4.20      7.83 o 
  -5   5   6       12.38        6.94      6.92 o 
  -4   5   6       50.49       51.30      6.92 o 
  -3   5   6        1.85        3.56      4.81 o 
  -2   5   6       22.25       44.13      8.30 o 
  -1   5   6      290.64      275.30     13.91 o 
   0   5   6        0.01        2.44      4.47 o 
   1   5   6       68.44       66.27      6.67 o 
   2   5   6       12.62        6.87      3.53 o 
   3   5   6       38.55       41.15      9.25 o 
   4   5   6        0.29       -4.57      4.57 o 
   5   5   6       52.15       43.02      9.75 o 
   6   5   6       11.31       18.53     10.80 o 
   7   5   6        1.18        7.72      9.46 o 
  -7   6   6        2.30       -0.53     11.06 o 
  -6   6   6        4.40        5.69      9.55 o 
  -5   6   6        0.01        5.55      8.09 o 
  -4   6   6        7.01       13.99      7.40 o 
  -3   6   6        0.12       14.87      6.89 o 
  -2   6   6        6.27       20.21     10.39 o 
  -1   6   6       46.94       52.13      7.94 o 
   0   6   6        6.98       18.93      6.02 o 
   1   6   6       23.28       16.92      6.60 o 
   2   6   6        1.65        5.51      6.66 o 
   3   6   6       31.35       29.14      8.41 o 
   4   6   6       52.65       89.45     14.80 o 
   5   6   6        0.16        5.54     13.65 o 
  -5   7   6        4.50       10.52     12.95 o 
  -4   7   6        3.34       27.69     14.34 o 
  -3   7   6        9.49        3.95      7.27 o 
  -2   7   6       13.86       37.80     11.10 o 
  -1   7   6       58.56       88.05     20.50 o 
   0   7   6        4.38       18.49      9.93 o 
   1   7   6       25.44       30.37     10.04 o 
   2   7   6        6.18       14.79     10.29 o 
   3   7   6       14.42       13.76     20.96 o 
   4   7   6        3.08       -0.81     12.50 o 
  -9   0   7        7.33      -11.32     12.66 o 
  -7   0   7      436.98      561.50     55.71 o 
  -5   0   7     1462.03     1474.47     48.74 o 
  -3   0   7     1569.88     1477.91     45.69 o 
  -1   0   7      204.68      215.96     15.18 o 
   1   0   7       12.98       21.73      2.96 o 
   3   0   7     1543.79     1556.62     46.89 o 
   5   0   7      326.11      355.95     17.61 o 
   7   0   7      230.13      225.08     24.29 o 
   9   0   7       34.06      -12.52     22.37 o 
 -10   1   7        4.97       12.24     11.18 o 
  -9   1   7        0.19       -3.76      7.99 o 
  -8   1   7      154.25      174.06     16.04 o 
  -7   1   7       12.86       20.28      5.84 o 
  -6   1   7      877.33      891.68     26.92 o 
  -5   1   7        2.76        5.80      2.65 o 
  -4   1   7      646.28      628.99     15.60 o 
  -3   1   7       38.93       47.74      3.82 o 
  -2   1   7       62.18       70.53      4.10 o 
  -1   1   7        0.80       16.36      2.99 o 
   0   1   7      758.39      801.57     18.04 o 
   1   1   7      114.04      103.30      5.88 o 
   2   1   7      304.24      273.52      6.40 o 
   3   1   7      321.49      264.43      7.75 o 
   4   1   7      824.20      788.06     20.31 o 
   5   1   7       51.81       56.46      6.50 o 
   6   1   7       21.45       27.41      4.60 o 
   7   1   7        8.18       11.71      5.75 o 
   8   1   7       68.68       82.20     12.61 o 
   9   1   7       15.96       17.76     16.54 o 
 -10   2   7        7.07        7.86     12.16 o 
  -9   2   7        0.02        3.58      8.57 o 
  -8   2   7       60.67       49.47      8.56 o 
  -7   2   7      130.60      151.79     10.97 o 
  -6   2   7      198.55      157.71      9.91 o 
  -5   2   7      187.14      196.50      7.72 o 
  -4   2   7       67.53       46.48      4.84 o 
  -3   2   7        4.65        7.03      3.70 o 
  -2   2   7      832.39      783.76     16.06 o 
  -1   2   7      109.79      104.84      3.81 o 
   0   2   7       42.39       44.75      5.02 o 
   1   2   7        8.43       15.62      9.58 o 
   2   2   7        7.08       16.12      7.99 o 
   3   2   7       67.86       49.54      4.21 o 
   4   2   7       17.61       19.89      5.52 o 
   5   2   7        0.93        2.83      3.28 o 
   6   2   7        8.16        1.78      4.32 o 
   7   2   7       17.51       13.51      6.08 o 
   8   2   7       13.28       10.20     10.57 o 
  -9   3   7       37.14       22.62     13.87 o 
  -8   3   7       15.41        9.66      7.99 o 
  -7   3   7       10.69        2.45      4.49 o 
  -6   3   7        0.43        1.30      3.69 o 
  -5   3   7       21.38       24.11      5.12 o 
  -4   3   7       19.10       30.27      4.74 o 
  -3   3   7      228.13      235.99     10.54 o 
  -2   3   7        9.65       16.48      5.62 o 
  -1   3   7      110.96      100.72      5.50 o 
   0   3   7      592.80      525.69     11.47 o 
   1   3   7       99.73      120.38      4.43 o 
   2   3   7      299.58      290.11      8.20 o 
   3   3   7       11.60       12.69      2.98 o 
   4   3   7      142.81      127.18     11.17 o 
   5   3   7       18.39       20.35      4.17 o 
   6   3   7       14.29       20.63      8.23 o 
   7   3   7       11.36        9.95      7.83 o 
   8   3   7        0.27       -1.10     10.10 o 
  -8   4   7       31.79       43.69     11.82 o 
  -7   4   7       14.12       -1.98      7.89 o 
  -6   4   7        2.64        5.64      6.83 o 
  -5   4   7       17.82       35.18     15.03 o 
  -4   4   7       30.32       48.21      6.07 o 
  -3   4   7      138.97      131.81     12.65 o 
  -2   4   7      273.86      274.29     15.69 o 
  -1   4   7      133.86      131.51      8.03 o 
   0   4   7      232.52      231.63      9.54 o 
   1   4   7        9.34       17.26      5.34 o 
   2   4   7      143.88      146.80      7.33 o 
   3   4   7      190.73      195.16     10.91 o 
   4   4   7        1.14        4.80      5.14 o 
   5   4   7        9.65       13.11      7.43 o 
   6   4   7       11.12       20.69      9.32 o 
   7   4   7       14.34       12.15      9.73 o 
  -8   5   7       45.49       39.73     14.45 o 
  -7   5   7        5.19        9.82      9.56 o 
  -6   5   7       44.17       30.36     10.65 o 
  -5   5   7       29.45       27.89      8.58 o 
  -4   5   7       57.07       68.59      8.72 o 
  -3   5   7      102.10      108.14      9.93 o 
  -2   5   7      268.14      259.73     14.33 o 
  -1   5   7      145.14      148.17     10.54 o 
   0   5   7       26.07       17.83      5.94 o 
   1   5   7       19.69       11.54     10.48 o 
   2   5   7       23.02       23.23      6.79 o 
   3   5   7        3.32        7.49      4.89 o 
   4   5   7       53.61       52.81      8.24 o 
   5   5   7       37.29       33.23     16.21 o 
   6   5   7        0.87        5.11     12.49 o 
  -6   6   7        0.34       -7.75      9.43 o 
  -5   6   7       21.34       15.09      9.53 o 
  -4   6   7       10.51       -0.58      6.71 o 
  -3   6   7       21.87       22.57      7.21 o 
  -2   6   7        0.08        5.11      6.06 o 
  -1   6   7        8.49       13.14      7.43 o 
   0   6   7       11.07       14.57      6.23 o 
   1   6   7       16.83        4.14      9.61 o 
   2   6   7       10.94       13.74      8.22 o 
   3   6   7       73.08       49.32     11.36 o 
   4   6   7        0.91        8.59     10.21 o 
   5   6   7        1.16       -1.03     15.63 o 
  -4   7   7       11.31       21.47     12.80 o 
  -3   7   7        5.90       12.25     13.71 o 
  -2   7   7       10.71       34.03     18.68 o 
  -1   7   7        3.46        6.49      9.35 o 
   0   7   7        5.48       -7.36      8.57 o 
   1   7   7        0.09       -6.01      8.79 o 
   2   7   7       32.32       22.56     12.62 o 
   3   7   7       10.41       -0.94     12.42 o 
 -10   0   8        0.14       38.61     20.64 o 
  -8   0   8        0.62       18.74     12.89 o 
  -6   0   8      316.42      265.78     34.94 o 
  -4   0   8     4207.15     4038.83    133.27 o 
  -2   0   8     9097.10     8105.86    242.45 o 
   0   0   8      533.84      550.84     15.90 o 
   2   0   8       27.74       26.07      3.32 o 
   4   0   8      417.80      409.39     17.21 o 
   6   0   8       47.43       61.91     15.63 o 
   8   0   8       35.12       51.24     15.97 o 
 -10   1   8        6.58       38.35     14.31 o 
  -9   1   8        0.52        6.65      9.19 o 
  -8   1   8       63.01       76.42     12.02 o 
  -7   1   8        6.56       15.73      9.03 o 
  -6   1   8      310.16      305.10     11.12 o 
  -5   1   8       53.65       55.41      4.62 o 
  -4   1   8      193.37      209.37      8.52 o 
  -3   1   8     3086.85     2945.18     64.58 o 
  -2   1   8       58.49       67.21      4.14 o 
  -1   1   8      358.89      364.03      9.30 o 
   0   1   8      148.41      167.75     13.73 o 
   1   1   8       26.96       31.39      6.62 o 
   2   1   8        1.13       -0.63      2.45 o 
   3   1   8       32.63       43.31      3.32 o 
   4   1   8       82.08      103.31      7.33 o 
   5   1   8       61.66       59.83      5.33 o 
   6   1   8        3.99        8.84      5.26 o 
   7   1   8       13.82       16.02      7.26 o 
   8   1   8        0.00        3.07     11.96 o 
  -9   2   8        6.26        8.97      9.28 o 
  -8   2   8        1.09        2.01      5.70 o 
  -7   2   8       60.66       64.11      8.05 o 
  -6   2   8       34.96       56.98      6.53 o 
  -5   2   8      131.63      143.23      7.57 o 
  -4   2   8        9.92        7.78      3.63 o 
  -3   2   8      175.01      166.26      7.55 o 
  -2   2   8      165.58      143.55      5.34 o 
  -1   2   8      144.99      131.78      4.53 o 
   0   2   8        0.56        0.66      4.77 o 
   1   2   8     1457.22     1449.07     42.73 o 
   2   2   8       41.90       38.40      5.00 o 
   3   2   8      434.34      464.32     20.06 o 
   4   2   8       11.37        8.32      3.52 o 
   5   2   8       26.59       24.60      4.75 o 
   6   2   8        0.61        1.13      6.26 o 
   7   2   8       29.93       52.21     13.37 o 
   8   2   8       24.72       23.92     12.72 o 
  -9   3   8        3.27        4.60     11.69 o 
  -8   3   8       55.58       57.25     11.83 o 
  -7   3   8       23.00       44.59     10.26 o 
  -6   3   8      288.21      259.23     16.93 o 
  -5   3   8        0.95        4.19      4.28 o 
  -4   3   8       38.95       52.01      6.16 o 
  -3   3   8        0.02        4.26      7.39 o 
  -2   3   8       84.84       84.83      7.89 o 
  -1   3   8      131.16      116.63      7.13 o 
   0   3   8        0.29        5.66      3.11 o 
   1   3   8       43.91       53.11      4.75 o 
   2   3   8      170.54      199.15     18.91 o 
   3   3   8       57.08       60.99      6.55 o 
   4   3   8      330.18      353.15     16.00 o 
   5   3   8        4.75        2.74      4.87 o 
   6   3   8       19.99       19.83      8.48 o 
   7   3   8        0.70       -3.78      7.86 o 
   8   3   8        0.08       -6.41     11.77 o 
  -8   4   8        6.91       11.52      9.78 o 
  -7   4   8      149.98      141.90     16.71 o 
  -6   4   8       93.65      124.08     13.30 o 
  -5   4   8      205.62      203.93     14.71 o 
  -4   4   8      322.02      340.29     15.62 o 
  -3   4   8       61.34       65.28      7.11 o 
  -2   4   8      126.77      144.37      9.15 o 
  -1   4   8      297.38      286.25     12.50 o 
   0   4   8        7.43       13.32      5.14 o 
   1   4   8      193.19      204.85     14.29 o 
   2   4   8       14.00       26.79      7.62 o 
   3   4   8      424.92      446.74     19.08 o 
   4   4   8       32.82       28.38      6.37 o 
   5   4   8       70.37       49.40      9.90 o 
   6   4   8       42.40       47.11     15.31 o 
   7   4   8        0.64        8.41      9.70 o 
  -7   5   8        0.10       11.41      9.95 o 
  -6   5   8       18.39       35.14     11.15 o 
  -5   5   8       66.21       66.41     10.34 o 
  -4   5   8        1.66        0.96      4.83 o 
  -3   5   8      207.28      218.39     14.27 o 
  -2   5   8       97.37       97.68     11.11 o 
  -1   5   8        3.78        7.42      4.45 o 
   0   5   8        1.08       -4.38      4.38 o 
   1   5   8       47.56       52.81      9.24 o 
   2   5   8       38.48       68.88      9.56 o 
   3   5   8        2.38        6.03      6.02 o 
   4   5   8       34.06       30.65      9.71 o 
   5   5   8       66.67       58.72     14.01 o 
   6   5   8       19.96       27.02     10.59 o 
  -6   6   8        0.33       28.17     12.02 o 
  -5   6   8        4.45        0.12      7.89 o 
  -4   6   8       18.40       18.90     10.67 o 
  -3   6   8       16.37       13.96      6.68 o 
  -2   6   8        1.43        6.13      6.31 o 
  -1   6   8        3.74        8.37      8.23 o 
   0   6   8        2.13        5.93      7.22 o 
   1   6   8        0.32        2.16      6.92 o 
   2   6   8       41.75       28.18      9.45 o 
   3   6   8       15.57        9.89      7.98 o 
   4   6   8        3.07        4.80     15.35 o 
   5   6   8        2.44      -18.64     20.61 o 
  -4   7   8        0.23       41.89     16.82 o 
  -3   7   8       47.32       60.59     13.40 o 
  -2   7   8        0.25        6.38      9.54 o 
  -1   7   8       31.32       39.34     11.56 o 
   0   7   8        5.51       13.84      9.93 o 
   1   7   8       17.91       25.35     10.64 o 
   2   7   8       32.48       32.05     12.94 o 
   3   7   8        1.29        1.88     19.96 o 
  -9   0   9       45.79       49.25     26.29 o 
  -7   0   9      167.00      173.52     13.12 o 
  -5   0   9      123.16      128.92     14.82 o 
  -3   0   9       84.21       97.93      8.17 o 
  -1   0   9      572.07      533.12     18.11 o 
   1   0   9      127.81      136.97      6.97 o 
   3   0   9      983.83     1028.21     39.21 o 
   5   0   9       49.21       45.88      8.95 o 
   7   0   9       49.29       45.71     13.63 o 
 -10   1   9       34.96        0.92     11.69 o 
  -9   1   9        4.38       15.09     12.84 o 
  -8   1   9       73.27       62.67     11.88 o 
  -7   1   9        1.96        5.94      6.44 o 
  -6   1   9       80.27       87.33     10.23 o 
  -5   1   9        1.47        2.03      3.35 o 
  -4   1   9      107.68      107.97      8.92 o 
  -3   1   9     1001.82      988.23     24.60 o 
  -2   1   9     1689.19     1777.61     39.43 o 
  -1   1   9      410.35      371.59     11.34 o 
   0   1   9        4.90        5.29      3.71 o 
   1   1   9      228.55      204.39     12.77 o 
   2   1   9      176.27      207.02     10.53 o 
   3   1   9       62.99       58.09      4.26 o 
   4   1   9       90.63       82.57      5.79 o 
   5   1   9        9.58       14.32      4.21 o 
   6   1   9        3.10        8.97      4.36 o 
   7   1   9       30.29       42.59      9.98 o 
   8   1   9      106.38      107.48     21.68 o 
  -9   2   9       19.21        2.40     19.36 o 
  -8   2   9       14.10       13.28      6.86 o 
  -7   2   9       19.40       32.78      9.64 o 
  -6   2   9        1.60        4.11      3.59 o 
  -5   2   9        0.13        3.56      5.20 o 
  -4   2   9     1080.66      996.01     27.28 o 
  -3   2   9      515.05      474.72     14.78 o 
  -2   2   9      704.37      684.13     16.99 o 
  -1   2   9       89.71       90.56      5.24 o 
   0   2   9       24.04       44.07      4.36 o 
   1   2   9        0.01       13.88      7.44 o 
   2   2   9       69.34       84.20      6.78 o 
   3   2   9      171.68      189.76     11.33 o 
   4   2   9       43.57       46.49      7.59 o 
   5   2   9       78.35       95.84      8.98 o 
   6   2   9       23.81       10.48      7.44 o 
   7   2   9       19.31        6.28      7.16 o 
   8   2   9       49.45       55.44     17.28 o 
  -9   3   9        0.55        5.63     11.87 o 
  -8   3   9        2.10       17.22      9.42 o 
  -7   3   9        8.39       11.69      9.44 o 
  -6   3   9        4.68        8.44      6.95 o 
  -5   3   9      112.66      128.74      9.70 o 
  -4   3   9        0.60       -4.50      4.50 o 
  -3   3   9     1968.14     1931.25     67.50 o 
  -2   3   9       48.44       62.47      5.39 o 
  -1   3   9      287.90      265.95      9.61 o 
   0   3   9       54.83       54.44      6.32 o 
   1   3   9        8.06       15.03      8.26 o 
   2   3   9       49.46       55.42      5.83 o 
   3   3   9       18.28       22.26      5.92 o 
   4   3   9      237.03      227.00     17.86 o 
   5   3   9       31.11       41.42      7.25 o 
   6   3   9       18.83        7.31      7.63 o 
   7   3   9       63.22       54.56     11.93 o 
  -8   4   9        0.76       -4.83      9.49 o 
  -7   4   9        0.32       12.74      7.97 o 
  -6   4   9        8.19       16.94     10.06 o 
  -5   4   9        5.48       -4.92      4.99 o 
  -4   4   9      556.22      518.30     21.90 o 
  -3   4   9       36.81       29.93      7.22 o 
  -2   4   9      929.43      890.97     30.52 o 
  -1   4   9      188.73      170.66      9.53 o 
   0   4   9       59.90       81.20      9.82 o 
   1   4   9        9.48       17.75      6.44 o 
   2   4   9       14.84       35.85      6.09 o 
   3   4   9       26.90       33.57      9.60 o 
   4   4   9       13.53       22.89      9.79 o 
   5   4   9        0.02       17.60      7.99 o 
   6   4   9       21.10       18.32      9.63 o 
   7   4   9        5.88       -1.81      8.56 o 
  -7   5   9        0.32       -5.63      9.89 o 
  -6   5   9        5.19        8.23      8.22 o 
  -5   5   9       47.80       32.48      9.49 o 
  -4   5   9        9.86        3.63      5.41 o 
  -3   5   9      159.95      144.31     11.98 o 
  -2   5   9       96.03       92.56      8.82 o 
  -1   5   9        4.04       -1.98      6.13 o 
   0   5   9      122.92       94.20     11.85 o 
   1   5   9      129.39      133.91     13.59 o 
   2   5   9      110.29       85.98     11.48 o 
   3   5   9       97.96      108.53     11.66 o 
   4   5   9       29.16       10.09      7.40 o 
   5   5   9        1.41       -4.50      9.93 o 
   6   5   9       26.72       29.52     14.22 o 
  -6   6   9        4.87       10.20     11.92 o 
  -5   6   9        5.59       19.09     10.91 o 
  -4   6   9        5.02       14.49      8.02 o 
  -3   6   9       23.41       25.64      9.26 o 
  -2   6   9        5.97       12.86      8.64 o 
  -1   6   9      121.41      138.65     32.13 o 
   0   6   9       14.23       11.91      7.92 o 
   1   6   9       65.25       52.61     11.07 o 
   2   6   9       27.52       20.84     11.07 o 
   3   6   9       17.88        5.95      8.36 o 
   4   6   9        1.92       -0.90      9.10 o 
  -3   7   9        8.99       20.39     15.11 o 
  -2   7   9        2.02       -1.94      8.52 o 
  -1   7   9        0.49       -4.34      9.11 o 
   0   7   9       16.76        7.53      8.94 o 
   1   7   9        0.08       24.18     11.22 o 
   2   7   9       10.14       31.91     19.40 o 
  -8   0  10       63.65      147.67     29.92 o 
  -6   0  10       11.54       22.04      6.20 o 
  -4   0  10     1987.95     1985.43     76.34 o 
  -2   0  10      876.00      921.26     42.45 o 
   0   0  10      594.52      569.78     63.97 o 
   2   0  10     1551.68     1527.06     45.69 o 
   4   0  10       42.07       52.80     14.65 o 
   6   0  10        3.12       -1.97      5.81 o 
   8   0  10      124.64      100.61     33.41 o 
  -9   1  10        0.08        9.01      9.85 o 
  -8   1  10        5.14        5.33      8.29 o 
  -7   1  10        3.39        3.07      5.01 o 
  -6   1  10       39.39       45.75      6.49 o 
  -5   1  10       90.69       89.41      6.74 o 
  -4   1  10       61.25       35.32      6.78 o 
  -3   1  10     1305.50     1316.04     37.64 o 
  -2   1  10      618.96      651.19     20.55 o 
  -1   1  10       88.59       81.79      3.92 o 
   0   1  10      145.82      128.21      8.03 o 
   1   1  10      729.81      717.57     21.24 o 
   2   1  10      190.86      195.96      9.73 o 
   3   1  10      188.37      204.07     14.02 o 
   4   1  10        9.48        9.51      4.62 o 
   5   1  10        4.61       20.23      7.17 o 
   6   1  10        0.31       -3.79      6.15 o 
   7   1  10      110.35       97.89     12.81 o 
   8   1  10       18.14       20.46     14.03 o 
  -9   2  10        6.85       29.32     16.00 o 
  -8   2  10        0.06        0.31      9.32 o 
  -7   2  10        0.14        4.27      5.35 o 
  -6   2  10        0.71        6.86      4.75 o 
  -5   2  10        9.99        8.05      3.92 o 
  -4   2  10      288.19      256.32      9.56 o 
  -3   2  10       24.05       30.53      3.75 o 
  -2   2  10      323.19      354.53     10.90 o 
  -1   2  10      188.83      195.94     16.44 o 
   0   2  10       24.36       42.57      6.74 o 
   1   2  10      396.78      375.85     14.14 o 
   2   2  10       95.44       86.56     11.54 o 
   3   2  10      130.53      137.21      9.25 o 
   4   2  10       30.33       27.35      7.32 o 
   5   2  10       18.51       35.99      8.24 o 
   6   2  10        0.17       13.86      7.80 o 
   7   2  10       13.36       15.25     14.05 o 
  -9   3  10        1.99        1.20     15.55 o 
  -8   3  10       18.91       25.63     10.26 o 
  -7   3  10        2.97        2.74      7.12 o 
  -6   3  10        8.09        5.66      9.17 o 
  -5   3  10       45.88       45.57      8.78 o 
  -4   3  10       39.18       35.71      7.81 o 
  -3   3  10      220.26      233.21     11.20 o 
  -2   3  10      552.97      518.64     17.57 o 
  -1   3  10        0.28        9.88      5.44 o 
   0   3  10      315.02      340.36     12.82 o 
   1   3  10       27.46       28.34      5.02 o 
   2   3  10      350.74      339.86     22.40 o 
   3   3  10       14.51        7.81      4.82 o 
   4   3  10        0.20        0.76      6.38 o 
   5   3  10       53.52       53.61      8.57 o 
   6   3  10        0.21       12.21      8.78 o 
   7   3  10        1.96        0.13      9.31 o 
  -8   4  10       48.59       20.63     12.10 o 
  -7   4  10        4.97        3.60      7.85 o 
  -6   4  10       15.61        7.23      7.22 o 
  -5   4  10       15.22       15.81      7.37 o 
  -4   4  10       31.92       24.15      9.93 o 
  -3   4  10      194.82      197.31     12.25 o 
  -2   4  10        1.50        2.38      8.29 o 
  -1   4  10      365.92      381.72     21.71 o 
   0   4  10        5.41        4.40      5.87 o 
   1   4  10      312.93      336.83     16.32 o 
   2   4  10       19.59       16.99      5.19 o 
   3   4  10       15.27       16.98      7.84 o 
   4   4  10       39.34       28.90      7.37 o 
   5   4  10        0.04        6.88      7.97 o 
   6   4  10        0.20       -9.07      9.54 o 
  -7   5  10       55.40       42.87     12.82 o 
  -6   5  10        1.23        4.65      8.65 o 
  -5   5  10       50.51       57.53     12.27 o 
  -4   5  10        6.73        1.52      5.66 o 
  -3   5  10       96.17       89.05     12.82 o 
  -2   5  10        0.94       20.08      8.49 o 
  -1   5  10      131.03      135.62     14.25 o 
   0   5  10       63.83       82.36     19.99 o 
   1   5  10        2.98        3.06     13.82 o 
   2   5  10       25.66       47.85     18.79 o 
   3   5  10       12.74        4.32      7.32 o 
   4   5  10       24.05       19.04      8.97 o 
   5   5  10        1.25        6.48     14.48 o 
  -5   6  10        1.77        3.03     12.23 o 
  -4   6  10       17.44       29.40     13.98 o 
  -3   6  10        4.92        4.49      7.97 o 
  -2   6  10       66.69       96.89     18.92 o 
  -1   6  10        2.25       15.54      8.99 o 
   0   6  10       25.06       11.64     10.12 o 
   1   6  10        0.01       -5.23      7.64 o 
   2   6  10        4.81       -1.52      7.81 o 
   3   6  10        3.93        4.57      8.03 o 
   4   6  10        7.06        6.35     11.47 o 
  -3   7  10       12.92       14.37     13.56 o 
  -2   7  10       12.52        2.21     13.79 o 
  -1   7  10        0.33        9.53     13.60 o 
   0   7  10       13.86       33.60     12.82 o 
   1   7  10       15.05        6.48     10.10 o 
  -9   0  11        4.91        4.90     13.83 o 
  -7   0  11        0.33        0.21      5.78 o 
  -5   0  11       51.73       67.37      9.88 o 
  -3   0  11     1451.26     1545.09     56.21 o 
  -1   0  11     1373.45     1327.95     42.30 o 
   1   0  11     2422.15     2376.33    138.05 o 
   3   0  11       71.82       75.72     10.42 o 
   5   0  11        6.16       41.65     16.75 o 
   7   0  11       57.78       65.23     26.63 o 
  -9   1  11        0.55       -1.02      8.86 o 
  -8   1  11        0.67        6.45      8.15 o 
  -7   1  11        2.35        1.62      5.30 o 
  -6   1  11       75.76       75.12      7.55 o 
  -5   1  11       81.48       94.85      7.43 o 
  -4   1  11      316.04      319.51     13.28 o 
  -3   1  11       97.02      112.65      7.63 o 
  -2   1  11     1006.59     1051.31     32.03 o 
  -1   1  11      166.57      143.64     11.85 o 
   0   1  11      499.37      515.17     16.97 o 
   1   1  11        0.11        5.30      4.83 o 
   2   1  11      186.11      211.12     14.51 o 
   3   1  11      105.62      127.87      8.67 o 
   4   1  11       37.01       36.06      8.27 o 
   5   1  11        6.79        2.62      4.95 o 
   6   1  11       43.34       38.92     12.64 o 
   7   1  11       25.66       10.66     11.93 o 
  -9   2  11        2.07       16.52     15.06 o 
  -8   2  11       31.34       36.68     17.83 o 
  -7   2  11        0.00        1.49      4.78 o 
  -6   2  11       14.31       25.53      8.58 o 
  -5   2  11        0.93        5.83      3.61 o 
  -4   2  11        9.80       12.93      3.64 o 
  -3   2  11       15.39       24.76      4.71 o 
  -2   2  11       47.94       60.34      4.81 o 
  -1   2  11       43.10       49.61      5.07 o 
   0   2  11      119.70      160.35     24.05 o 
   1   2  11       31.44       50.41      6.23 o 
   2   2  11      255.63      250.56     15.74 o 
   3   2  11        7.72        8.73      5.34 o 
   4   2  11       30.11       44.88      7.67 o 
   5   2  11       30.62       26.02      7.29 o 
   6   2  11        0.03        5.13      8.02 o 
   7   2  11       25.13       29.88     13.91 o 
  -8   3  11        0.20        9.75      8.99 o 
  -7   3  11       16.79        8.83      8.56 o 
  -6   3  11       85.21       87.59     12.28 o 
  -5   3  11      139.11      127.13     10.09 o 
  -4   3  11      127.80      116.13      9.36 o 
  -3   3  11        9.34        9.25      7.07 o 
  -2   3  11       81.32       93.95     10.63 o 
  -1   3  11        5.50       13.26      4.31 o 
   0   3  11       14.87        9.74      4.92 o 
   1   3  11      266.43      287.75     14.83 o 
   2   3  11        0.00        9.40      8.04 o 
   3   3  11      240.80      247.25     14.06 o 
   4   3  11        9.29       11.80      6.08 o 
   5   3  11        3.54       15.34      7.97 o 
   6   3  11       10.14       27.72     10.52 o 
  -8   4  11        8.07        2.93      9.36 o 
  -7   4  11        5.54        3.83      8.47 o 
  -6   4  11       67.75       73.84     12.78 o 
  -5   4  11       17.97       11.82      6.01 o 
  -4   4  11      144.76      194.54     33.63 o 
  -3   4  11      113.55      106.88      8.73 o 
  -2   4  11       15.42       20.95      7.86 o 
  -1   4  11       14.97       43.73      8.85 o 
   0   4  11       53.09       66.38      9.68 o 
   1   4  11      152.25      179.89     14.98 o 
   2   4  11      200.70      235.69     13.55 o 
   3   4  11        0.30       10.74      6.35 o 
   4   4  11       24.85       18.05      6.86 o 
   5   4  11        0.02       18.78      9.77 o 
   6   4  11       12.27       11.27     10.32 o 
  -7   5  11       24.86        4.85     11.30 o 
  -6   5  11        0.10        1.76      8.46 o 
  -5   5  11       17.81       12.12      9.23 o 
  -4   5  11       21.77       37.87     10.69 o 
  -3   5  11        0.36        8.26      7.74 o 
  -2   5  11       26.94       11.72      8.17 o 
  -1   5  11       93.91      104.14     13.32 o 
   0   5  11       32.17       51.90     13.20 o 
   1   5  11      101.00       87.66     12.37 o 
   2   5  11       26.70       18.42     10.66 o 
   3   5  11        6.86       12.94      9.26 o 
   4   5  11        3.81      -10.51     10.63 o 
   5   5  11        0.00       -1.60      9.33 o 
  -5   6  11       19.64       10.58     12.10 o 
  -4   6  11        6.55        0.94     10.64 o 
  -3   6  11       26.50        8.77      9.38 o 
  -2   6  11        2.58        1.15      7.75 o 
  -1   6  11        6.83       14.32     10.04 o 
   0   6  11       12.42       17.62      9.41 o 
   1   6  11       13.53        7.81      8.77 o 
   2   6  11        0.98        1.18      7.40 o 
   3   6  11        0.83       -8.39     13.11 o 
  -8   0  12       63.08       65.57     31.26 o 
  -6   0  12      112.54      111.37     13.31 o 
  -4   0  12       11.15       25.38      8.21 o 
  -2   0  12      408.59      391.74     18.25 o 
   0   0  12      719.83      734.00     37.78 o 
   2   0  12      385.81      470.96     32.70 o 
   4   0  12       27.90       33.44     12.44 o 
   6   0  12        1.59        6.03     10.46 o 
  -9   1  12       29.96       29.20     15.93 o 
  -8   1  12        0.19       -8.68      8.68 o 
  -7   1  12       10.78        5.47      5.82 o 
  -6   1  12        4.97       10.52      5.22 o 
  -5   1  12       66.49       60.80      6.76 o 
  -4   1  12      103.79      114.28      8.16 o 
  -3   1  12       31.63       52.65      5.72 o 
  -2   1  12      152.17      170.95      7.92 o 
  -1   1  12      208.38      247.81     14.01 o 
   0   1  12      101.45      105.46      7.81 o 
   1   1  12      350.54      345.25     14.09 o 
   2   1  12       27.83       41.60      9.79 o 
   3   1  12      284.98      295.61     14.39 o 
   4   1  12        3.54        8.20      5.18 o 
   5   1  12       27.06       46.90      7.99 o 
   6   1  12        5.33       22.32      8.72 o 
   7   1  12        2.64       -2.02     11.77 o 
  -9   2  12        0.80        1.96     11.69 o 
  -8   2  12        2.42      -11.19     16.13 o 
  -7   2  12        4.55        3.68      7.04 o 
  -6   2  12        2.91        1.32      4.45 o 
  -5   2  12       13.70       15.10      4.25 o 
  -4   2  12        0.06        1.21      3.23 o 
  -3   2  12      397.67      402.06     14.74 o 
  -2   2  12       15.80       12.56      4.19 o 
  -1   2  12      157.42      138.91      9.01 o 
   0   2  12       91.51       80.66      7.37 o 
   1   2  12      395.83      403.89     34.27 o 
   2   2  12      154.83      162.67     14.73 o 
   3   2  12        9.14       28.16      9.27 o 
   4   2  12       81.58       90.33      9.68 o 
   5   2  12        8.84       17.44      7.42 o 
   6   2  12       13.04       18.61     11.44 o 
   7   2  12       48.45       35.48     15.92 o 
  -8   3  12        0.23        8.14     13.51 o 
  -7   3  12        5.19       13.16     10.97 o 
  -6   3  12        1.05        6.17      7.66 o 
  -5   3  12        5.32        1.58      6.02 o 
  -4   3  12      149.36      119.14     12.64 o 
  -3   3  12        4.24       18.35      6.42 o 
  -2   3  12      263.41      276.45     18.27 o 
  -1   3  12        0.22       10.57      6.48 o 
   0   3  12      124.22      132.93      8.99 o 
   1   3  12        9.92        9.48      4.67 o 
   2   3  12        0.50        1.31      5.32 o 
   3   3  12        0.01        4.60      9.80 o 
   4   3  12       12.96       10.25      7.28 o 
   5   3  12       11.39        6.70      8.04 o 
   6   3  12       74.28       87.11     14.50 o 
  -7   4  12        2.56        3.78      8.85 o 
  -6   4  12        3.21        2.05      7.82 o 
  -5   4  12       36.71       46.58      9.32 o 
  -4   4  12       10.15        2.17      6.66 o 
  -3   4  12      179.64      197.43     17.50 o 
  -2   4  12       57.01       62.05     10.16 o 
  -1   4  12       88.12       92.35     10.78 o 
   0   4  12       94.22      113.33     13.06 o 
   1   4  12        3.72        5.80      6.46 o 
   2   4  12       31.85       41.88      7.78 o 
   3   4  12       38.43       56.61     10.60 o 
   4   4  12        1.22       -3.53      6.39 o 
   5   4  12       56.40       92.17     30.82 o 
  -6   5  12        2.67       10.07     15.15 o 
  -5   5  12        8.62       17.68     12.54 o 
  -4   5  12        2.40        9.06      9.36 o 
  -3   5  12       13.58       29.76     10.22 o 
  -2   5  12       41.28       28.94      9.96 o 
  -1   5  12       85.58      104.62     14.48 o 
   0   5  12       10.27        7.08      9.04 o 
   1   5  12       91.89       84.62     18.41 o 
   2   5  12        8.10        3.86      8.29 o 
   3   5  12       72.04       39.58     12.04 o 
   4   5  12       22.23       10.89     11.36 o 
  -4   6  12        7.86        3.36     11.59 o 
  -3   6  12        1.27       -2.40      8.88 o 
  -2   6  12        6.49        1.02      9.58 o 
  -1   6  12       14.96       23.01     11.46 o 
   0   6  12       32.80       25.39     11.14 o 
   1   6  12        4.66        4.14      9.22 o 
   2   6  12       62.37       35.19     13.12 o 
  -9   0  13        0.99        0.10     13.98 o 
  -7   0  13        0.36        1.45      6.46 o 
  -5   0  13       14.08       15.90      8.10 o 
  -3   0  13      438.77      458.24     30.53 o 
  -1   0  13      158.93      145.67     10.08 o 
   1   0  13      308.54      268.07     23.19 o 
   3   0  13      140.33      156.41     17.88 o 
   5   0  13       20.17       35.44     14.68 o 
  -9   1  13       15.45        5.65     13.08 o 
  -8   1  13       25.67        2.67      7.67 o 
  -7   1  13       15.30       42.82     11.09 o 
  -6   1  13        8.53        8.90      5.34 o 
  -5   1  13       29.92       30.48      6.35 o 
  -4   1  13       55.25       77.67     12.76 o 
  -3   1  13       43.89       56.81      7.51 o 
  -2   1  13       81.23       90.60      8.00 o 
  -1   1  13       47.78       45.95      5.95 o 
   0   1  13       51.38       48.91      6.11 o 
   1   1  13      168.49      164.42      9.82 o 
   2   1  13      495.39      394.17     17.06 o 
   3   1  13       66.49       73.97      9.34 o 
   4   1  13        0.04        5.01      6.73 o 
   5   1  13        4.98       -0.37      6.76 o 
   6   1  13       25.05       37.58     12.17 o 
  -8   2  13        7.58       14.78     12.90 o 
  -7   2  13        2.62       -1.75      7.34 o 
  -6   2  13        0.28       -3.67      5.69 o 
  -5   2  13        0.60        4.56      4.11 o 
  -4   2  13       25.56       28.57      4.98 o 
  -3   2  13      132.16      130.85      8.57 o 
  -2   2  13       47.56       58.50      6.50 o 
  -1   2  13       53.48       58.21      6.78 o 
   0   2  13      261.24      251.73     13.19 o 
   1   2  13      120.57      101.92      8.83 o 
   2   2  13      132.48      132.80     10.77 o 
   3   2  13        9.64        5.42      5.62 o 
   4   2  13        0.46        6.36      6.00 o 
   5   2  13        1.05       -4.05      8.62 o 
   6   2  13        1.58        1.86      9.46 o 
  -8   3  13        1.74       14.92     18.56 o 
  -7   3  13        3.17       -0.82      8.45 o 
  -6   3  13        1.62        4.50      7.30 o 
  -5   3  13        1.11        1.28      5.16 o 
  -4   3  13       14.88       36.54     11.21 o 
  -3   3  13        8.05       -4.79      7.00 o 
  -2   3  13      314.98      290.41     19.52 o 
  -1   3  13      258.93      293.05     19.80 o 
   0   3  13       29.08       33.51      8.37 o 
   1   3  13      383.46      383.72     18.79 o 
   2   3  13        3.56       14.40      7.40 o 
   3   3  13       92.32      107.86     12.92 o 
   4   3  13        0.74        1.13      6.86 o 
   5   3  13       23.75       21.43     10.04 o 
  -7   4  13       11.93       30.10     13.62 o 
  -6   4  13        0.03        6.64      9.98 o 
  -5   4  13        2.34       -2.54      6.59 o 
  -4   4  13        1.92       -3.76      7.76 o 
  -3   4  13        7.13        3.18      7.41 o 
  -2   4  13       40.94       53.16     11.33 o 
  -1   4  13        1.11       -3.36      6.84 o 
   0   4  13      234.29      231.38     17.94 o 
   1   4  13        6.04       14.61      8.24 o 
   2   4  13      159.54      181.31     17.24 o 
   3   4  13        0.82        6.16      7.97 o 
   4   4  13       47.16       42.11     10.85 o 
   5   4  13       10.77       10.07     12.24 o 
  -6   5  13       20.18       21.84     13.07 o 
  -5   5  13       17.88       27.64     13.73 o 
  -4   5  13       39.27       36.47     12.48 o 
  -3   5  13       32.32       46.95     18.26 o 
  -2   5  13       25.61      101.80     45.98 o 
  -1   5  13       10.56       -6.87      8.75 o 
   0   5  13       26.70       19.81     10.04 o 
   1   5  13       17.63       16.88      9.07 o 
   2   5  13        0.40        5.81      8.81 o 
   3   5  13        1.49       -2.29      8.35 o 
  -3   6  13       12.03       15.80     11.87 o 
  -2   6  13        3.29       -6.41     10.36 o 
  -1   6  13        5.09       -1.91      9.52 o 
   0   6  13        7.07        6.61      9.64 o 
   1   6  13        4.70        1.81      9.18 o 
  -8   0  14        3.47        7.21     14.06 o 
  -6   0  14      110.31      133.89     31.94 o 
  -4   0  14       95.75      139.00     16.95 o 
  -2   0  14        7.72       26.90     16.06 o 
   0   0  14      350.65      375.66     30.54 o 
   2   0  14      368.32      374.07     49.64 o 
   4   0  14       15.20       37.09     14.39 o 
   6   0  14       28.55       46.01     26.57 o 
  -8   1  14       23.05       13.71     12.01 o 
  -7   1  14        0.10       -4.78      6.64 o 
  -6   1  14        0.85        4.38      5.06 o 
  -5   1  14       66.36       80.37      9.36 o 
  -4   1  14        0.21        0.51      4.14 o 
  -3   1  14        9.48        6.43      4.23 o 
  -2   1  14       38.31       37.84      8.59 o 
  -1   1  14       60.58       72.70      7.55 o 
   0   1  14       29.56       32.04      5.62 o 
   1   1  14      572.75      566.26     22.99 o 
   2   1  14      157.27      155.33     14.25 o 
   3   1  14       48.61       64.78     10.62 o 
   4   1  14       12.44       24.38      9.06 o 
   5   1  14       19.49       36.88     11.16 o 
   6   1  14        8.50       -5.07     11.12 o 
  -8   2  14        4.51       47.94     27.91 o 
  -7   2  14       13.74       23.09     10.44 o 
  -6   2  14        9.28       15.07      7.01 o 
  -5   2  14       16.88       24.62      9.08 o 
  -4   2  14        0.40        4.01      4.27 o 
  -3   2  14        0.15       -4.86      4.86 o 
  -2   2  14       35.57       37.95     11.56 o 
  -1   2  14        8.30       12.83      5.64 o 
   0   2  14       59.61       52.34      7.47 o 
   1   2  14      264.87      236.50     14.08 o 
   2   2  14       92.45      115.07     10.90 o 
   3   2  14      144.56      141.27     14.90 o 
   4   2  14        0.01        0.86      7.34 o 
   5   2  14       42.10       56.59     13.16 o 
  -7   3  14       14.17       14.90     15.43 o 
  -6   3  14       35.56       14.45     12.58 o 
  -5   3  14        3.18        7.91      7.12 o 
  -4   3  14       37.93       46.64     15.20 o 
  -3   3  14       10.14       17.19      7.56 o 
  -2   3  14        4.05       -5.93      7.09 o 
  -1   3  14       33.28       54.80      8.87 o 
   0   3  14       32.70       27.93      6.81 o 
   1   3  14        1.11        4.63      5.78 o 
   2   3  14      205.89      191.04     15.23 o 
   3   3  14        1.14       -1.64      6.37 o 
   4   3  14       18.66       28.73     12.10 o 
   5   3  14        9.12        9.17     10.96 o 
  -6   4  14        0.19       13.34     12.54 o 
  -5   4  14       49.68       45.80     11.11 o 
  -4   4  14        9.51       26.55     10.16 o 
  -3   4  14       35.00       15.69      8.81 o 
  -2   4  14       30.92       35.22     11.60 o 
  -1   4  14        0.90       11.56      8.17 o 
   0   4  14       10.48       19.75     15.12 o 
   1   4  14       88.77       74.72     12.45 o 
   2   4  14        0.33        0.08      7.11 o 
   3   4  14       20.28       20.36      9.59 o 
   4   4  14        5.96       -6.08     11.39 o 
  -5   5  14        2.57       11.73     12.35 o 
  -4   5  14       16.22       -6.38      9.05 o 
  -3   5  14        3.47       18.17     11.16 o 
  -2   5  14       27.52       31.18     10.71 o 
  -1   5  14       26.96       32.77     10.96 o 
   0   5  14       15.58        7.92      9.51 o 
   1   5  14       27.80       14.33      9.78 o 
   2   5  14       18.17        2.63      9.16 o 
   3   5  14        1.65       12.18     10.39 o 
  -1   6  14       13.02        2.87     10.14 o 
  -7   0  15       94.16       65.89     13.52 o 
  -5   0  15      240.42      241.91     21.22 o 
  -3   0  15        0.24       12.54      6.34 o 
  -1   0  15       31.17       22.75     10.86 o 
   1   0  15      344.73      319.32     29.39 o 
   3   0  15      125.45      161.77     23.45 o 
   5   0  15       54.35       34.16     41.22 o 
  -8   1  15       48.43       22.66     14.20 o 
  -7   1  15        1.65        7.92      8.80 o 
  -6   1  15       56.54       35.37      7.86 o 
  -5   1  15        7.45        8.05      5.94 o 
  -4   1  15        0.42        4.18      4.83 o 
  -3   1  15       17.26       42.26      7.41 o 
  -2   1  15       56.61       46.77     14.62 o 
  -1   1  15       49.64       76.56      8.55 o 
   0   1  15      171.71      184.75     15.37 o 
   1   1  15      182.70      175.55     14.53 o 
   2   1  15       80.65       82.53     11.59 o 
   3   1  15       15.69        9.14      8.20 o 
   4   1  15       31.89       46.70     12.39 o 
   5   1  15        1.42       11.65      9.87 o 
  -7   2  15       11.42       16.06     10.85 o 
  -6   2  15       56.56       52.63      9.78 o 
  -5   2  15        2.55       -5.22      6.96 o 
  -4   2  15       19.80       19.46      8.24 o 
  -3   2  15        4.69        4.47      5.11 o 
  -2   2  15        3.77       -1.11      5.07 o 
  -1   2  15       30.38       43.01      6.76 o 
   0   2  15       21.85       37.07     13.11 o 
   1   2  15       36.81       36.34      9.34 o 
   2   2  15       45.44       70.13     11.40 o 
   3   2  15        6.59       -1.44      7.32 o 
   4   2  15        3.53       -9.43      9.43 o 
   5   2  15        4.23        8.58     11.49 o 
  -7   3  15        0.83       17.49     14.36 o 
  -6   3  15        2.72       19.15     12.83 o 
  -5   3  15       37.96       39.46      9.79 o 
  -4   3  15       15.42       14.85      9.10 o 
  -3   3  15        8.80       19.54      8.74 o 
  -2   3  15       19.97       32.62      9.67 o 
  -1   3  15        9.40       23.49      8.53 o 
   0   3  15        0.01       -8.26      8.26 o 
   1   3  15       61.35       70.45     11.23 o 
   2   3  15        0.01       -6.83      6.83 o 
   3   3  15        1.85       27.19     21.18 o 
   4   3  15        0.00       13.84     10.23 o 
  -6   4  15        3.71       -4.67     11.76 o 
  -5   4  15       20.37       12.86     16.03 o 
  -4   4  15        9.71       15.61     10.09 o 
  -3   4  15        5.52       -4.09      7.77 o 
  -2   4  15        2.80       14.90      9.33 o 
  -1   4  15        0.00       12.40      9.02 o 
   0   4  15       30.34       52.52     11.97 o 
   1   4  15       31.83       15.59     13.41 o 
   2   4  15        2.35       -1.49      8.07 o 
   3   4  15       34.96       61.91     13.62 o 
  -4   5  15        2.19       15.22     13.04 o 
  -3   5  15        0.08        4.39      9.66 o 
  -2   5  15        1.07      -10.12     10.12 o 
  -1   5  15        0.20       -9.75      9.75 o 
   0   5  15        9.92        9.16     10.19 o 
   1   5  15        0.04        5.70      9.13 o 
  -6   0  16       96.75      111.65     16.61 o 
  -4   0  16       11.61        3.97      7.86 o 
  -2   0  16        8.25       -2.14      8.95 o 
   0   0  16        4.43       10.77     10.63 o 
   2   0  16       56.63       74.91     24.72 o 
   4   0  16       15.05       10.30     13.69 o 
  -7   1  16       35.86       37.41     12.59 o 
  -6   1  16       21.43       27.83      9.76 o 
  -5   1  16       20.76       14.35      7.38 o 
  -4   1  16        1.35       11.95      7.57 o 
  -3   1  16       41.77       34.99      8.05 o 
  -2   1  16        5.46        4.42      6.40 o 
  -1   1  16       18.11       20.53      8.09 o 
   0   1  16        8.81        2.10      6.15 o 
   1   1  16        4.02        3.04      8.93 o 
   2   1  16        2.49        9.51      8.28 o 
   3   1  16       31.21       21.43      9.26 o 
   4   1  16        0.79       -8.80      9.34 o 
   5   1  16       46.69       89.34     21.64 o 
  -7   2  16       29.69       41.02     14.68 o 
  -6   2  16        9.16       15.49      9.87 o 
  -5   2  16       69.12       61.51     11.60 o 
  -4   2  16        4.98        7.89      7.96 o 
  -3   2  16        2.53        6.65      7.83 o 
  -2   2  16       28.69       33.64      7.26 o 
  -1   2  16       25.86       16.11      6.42 o 
   0   2  16        9.64        3.38      5.39 o 
   1   2  16       60.27       50.41     10.35 o 
   2   2  16        6.24       11.92     10.93 o 
   3   2  16       22.32       23.33     10.52 o 
   4   2  16       16.59       23.25     11.15 o 
  -6   3  16       11.36        3.99     10.38 o 
  -5   3  16        0.01       -7.80      9.11 o 
  -4   3  16        3.97       10.74      9.18 o 
  -3   3  16        4.10       15.45     10.55 o 
  -2   3  16       31.35       18.38      9.33 o 
  -1   3  16        8.77       34.71     22.13 o 
   0   3  16      126.10      112.73     13.60 o 
   1   3  16        0.20        6.93      8.26 o 
   2   3  16       24.67        6.03      9.37 o 
   3   3  16        0.08       -4.04     10.06 o 
  -5   4  16        4.76       27.48     16.43 o 
  -4   4  16        8.45       17.95     11.42 o 
  -3   4  16       37.82       43.86     16.03 o 
  -2   4  16        0.05       -8.18      9.28 o 
  -1   4  16       81.49       94.06     15.68 o 
   0   4  16        6.70        7.37      8.20 o 
   1   4  16       29.63       13.50      8.72 o 
   2   4  16        2.19        0.79     10.47 o 
  -2   5  16       18.68       20.88     13.01 o 
  -1   5  16        0.04       -3.92     10.18 o 
   0   5  16        8.36        8.30     10.65 o 
  -5   0  17       33.51       45.66     40.99 o 
  -3   0  17        0.30        9.04     11.65 o 
  -1   0  17       20.65       54.94     30.14 o 
   1   0  17       73.97       91.42     20.00 o 
   3   0  17        9.86       13.42     14.14 o 
  -7   1  17       17.26        8.67     15.75 o 
  -6   1  17       11.72        2.34     10.92 o 
  -5   1  17       11.48       12.94      9.24 o 
  -4   1  17       71.33       93.79     11.34 o 
  -3   1  17       17.75       37.95      9.94 o 
  -2   1  17        3.31        2.53      7.52 o 
  -1   1  17        1.38        5.98      7.43 o 
   0   1  17       22.57       13.14      8.83 o 
   1   1  17       29.30       37.19     11.14 o 
   2   1  17       16.04        0.30      7.64 o 
   3   1  17       43.35       40.12     12.02 o 
   4   1  17        0.37        5.25      9.94 o 
  -6   2  17       39.61       26.18     14.38 o 
  -5   2  17       44.59       57.72     12.61 o 
  -4   2  17        6.46        2.09      7.74 o 
  -3   2  17        8.08        0.24      7.43 o 
  -2   2  17        0.73       14.64      7.82 o 
  -1   2  17        0.21        5.37      8.11 o 
   0   2  17        6.57        8.04      9.95 o 
   1   2  17       17.19        7.26      8.34 o 
   2   2  17       91.00       63.16     14.42 o 
   3   2  17        9.78        4.84      9.33 o 
  -5   3  17       46.46       36.17     12.03 o 
  -4   3  17        1.75      -11.34     11.34 o 
  -3   3  17       41.67       51.47     12.04 o 
  -2   3  17        1.41       31.24     18.25 o 
  -1   3  17       11.83       36.58     14.53 o 
   0   3  17        0.50       -6.63      9.17 o 
   1   3  17       30.65       13.79     11.04 o 
   2   3  17       25.57        4.65     11.26 o 
  -4   4  17       41.09       28.77     13.12 o 
  -3   4  17        0.56        9.52     11.85 o 
  -2   4  17       45.61       43.89     13.46 o 
  -1   4  17       31.72       32.64     11.83 o 
   0   4  17        0.23        9.69     11.81 o 
   1   4  17        6.66       14.69     11.68 o 
  -6   0  18       70.41       54.23     37.42 o 
  -4   0  18       27.60       13.74     14.81 o 
  -2   0  18       45.18       25.94     13.86 o 
   0   0  18       37.15       86.60     55.81 o 
   2   0  18       40.93       38.07     17.74 o 
  -6   1  18       18.46       17.92     12.66 o 
  -5   1  18       87.45      100.04     18.96 o 
  -4   1  18       32.70       34.34     14.10 o 
  -3   1  18        1.29        0.01      7.44 o 
  -2   1  18        3.57        5.02      8.17 o 
  -1   1  18       20.62       11.38      8.87 o 
   0   1  18        4.49        1.40      8.13 o 
   1   1  18       50.84       30.83     11.16 o 
   2   1  18       10.46       10.35     10.18 o 
   3   1  18       20.89       23.79     11.69 o 
  -5   2  18       81.24       44.08     15.58 o 
  -4   2  18       19.09       25.37     13.71 o 
  -3   2  18       29.32       55.55     25.50 o 
  -2   2  18        0.24       -9.41     11.34 o 
  -1   2  18       40.36       31.20     13.59 o 
   0   2  18       10.91       10.26     11.83 o 
   1   2  18       35.76       34.27     12.83 o 
   2   2  18        1.45        7.80     12.48 o 
  -4   3  18       51.39       72.24     23.44 o 
  -3   3  18        0.17       -3.69     10.56 o 
  -2   3  18        5.59        0.33     10.25 o 
  -1   3  18        3.22        4.05     10.89 o 
   0   3  18        7.43       -6.91     10.10 o 
   1   3  18        2.52        7.27     12.01 o 
  -5   0  19      138.89      150.61     38.48 o 
  -3   0  19      119.65      145.56     29.49 o 
  -1   0  19       63.18       56.44     29.70 o 
   1   0  19       17.95        2.74     13.30 o 
  -5   1  19       36.87       61.82     19.65 o 
  -4   1  19       44.39       42.03     16.25 o 
  -3   1  19        0.60       -0.11     15.21 o 
  -2   1  19       28.71       26.95     11.79 o 
  -1   1  19        2.21       18.81     10.54 o 
   0   1  19        3.90       23.64     11.28 o 
   1   1  19        4.62        5.59      8.72 o 
   2   1  19        2.73        3.96     10.16 o 
  -4   2  19        3.66      -13.96     13.96 o 
  -3   2  19        0.97        4.70     10.78 o 
  -2   2  19       16.05       12.88     13.08 o 
  -1   2  19        0.09        3.45     10.51 o 
   0   2  19       10.40        2.29     10.84 o 
   1   2  19        1.14       -5.23     11.93 o 
  -2   3  19        1.64        1.84     11.76 o 
  -1   3  19       51.39       75.30     20.27 o 
  -2   0  20       21.69       28.35     18.89 o 
   0   0  20       11.53       14.38     16.80 o 
  -3   1  20       43.65       38.51     16.44 o 
  -2   1  20        8.53        6.18     11.00 o 
  -1   1  20       43.44       27.71     15.74 o 
   0   1  20        0.00       -4.47     11.23 o 
                                                 
